# Supplementary material for: The Production of Curli Amyloid Fibers Is Deeply Integrated into the Biology of Escherichia coli
Source: Biomolecules. 2017 Oct 31;7(4):75. doi: 10.3390/biom7040075 (PMC5745457; doi:10.3390/biom7040075)
Supplement: Supplementary file 1 [file biomolecules-07-00075-s001.zip]

Archive with 2 entries (2 files):
- biomolecules-227744-SuppFigures resubmit.docx
- biomolecules-227744-SuppTables  resubmit.xlsx
