# Supplementary material for: The Production of Curli Amyloid Fibers Is Deeply Integrated into the Biology of Escherichia coli
Source: Biomolecules. 2017 Oct 31;7(4):75. doi: 10.3390/biom7040075 (PMC5745457; doi:10.3390/biom7040075)
Supplement: Supplementary file 1 [file biomolecules-07-00075-s001.zip › biomolecules-227744-SuppTables resubmit.xlsx]

## Sheet: Table S1 CR and Westerns
Table S1. Congo Red Phenotypes and Western blot data from Keio strains with Altered Curli Production
Name	JW Strain	Keio Location	Primary COG Class	Echobase Echolocation	Original Color	Color For chart	Checked Color(s) at 26C (5 is WT)	Checked Color(s) at 37C (4 is WT)	CsgG Levels	CsgA Levels	Ecocyc Link
aaeR	JW3212	53-10C	K	cytoplasmic	light red	4	4	3	+++	++++	http://biocyc.org/ECOLI/NEW-IMAGE?type=ENZYME&object=G7688-MONOMER
aceE	JW0110	5-9F	C	cytoplasmic	light red	3	3	3	++	+++	http://biocyc.org/ECOLI/NEW-IMAGE?type=ENZYME&object=E1P-MONOMER
aegA	JW2452	53-9D	C	cytoplasmic	pink to orange	3	3	3	+	++	http://biocyc.org/ECOLI/NEW-IMAGE?type=ENZYME&object=EG12409-MONOMER
appC	JW0960	3-1F	C	Integral Membrane Protein	white to lt pink	1	1	4	+/-	+/-	http://biocyc.org/ECOLI/NEW-IMAGE?type=ENZYME&object=APPC-MONOMER
arcA	JW4364	5-3F	T	cytoplasmic	dark red	6	5-6	ND	++++	+++	http://biocyc.org/ECOLI/NEW-IMAGE?type=GENE&object=EG10061
argC	JW3930	9-4G	E	cytoplasmic	pink to light red	3	3	4	+	+/-	http://biocyc.org/ECOLI/NEW-IMAGE?type=ENZYME&object=N-ACETYLGLUTPREDUCT-MONOMER
aroA	JW0891	41-4D	E	cytoplasmic	white to lt pink	2	2-3,2	2,3	++,++	+/-,+/-	http://biocyc.org/ECOLI/NEW-IMAGE?type=ENZYME&object=AROA-MONOMER
aroB	JW3352	51-10D	E	cytoplasmic	white to lt pink	2	2-3,4	3,2	+/-,+	-,+/-	http://biocyc.org/ECOLI/NEW-IMAGE?type=ENZYME&object=AROB-MONOMER
aroC	JW2326	41-8E	E	cytoplasmic	pink to orange	3	4,3	2,3	+,++	+/-,++	http://biocyc.org/ECOLI/NEW-IMAGE?type=ENZYME&object=AROC-MONOMER
aroD	JW1683	41-6E	E	cytoplasmic	white to lt pink	2	1,2	2-3,3	+,+/-	+/-,-	http://biocyc.org/ECOLI/NEW-IMAGE?type=ENZYME&object=AROD-MONOMER
aroE	JW3242	41-10E	E	cytoplasmic	white to lt pink	2	2-3,2	2,3	++,++	+/-,+	http://biocyc.org/ECOLI/NEW-IMAGE?type=ENZYME&object=AROE-MONOMER
aroH	JW1694	41-6F	E	cytoplasmic	light red	3	3-4	4	+++	++	http://biocyc.org/ECOLI/NEW-IMAGE?type=ENZYME&object=AROH-MONOMER
aroK	JW5947	89-1H	E	cytoplasmic	pink to orange	3	4,3	4,4	+++,+++	++++,++	http://biocyc.org/ECOLI/NEW-IMAGE?type=ENZYME&object=AROK-MONOMER
aroP	JW0108	39-11C	E	Integral Membrane Protein	light red	4	4	4	+	+++	http://biocyc.org/ECOLI/NEW-IMAGE?type=ENZYME&object=AROP-MONOMER
asnC	JW3721	1-1G	K	cytoplasmic	dark red	4	4,4	4,4	+++++,++	++++,+++	http://biocyc.org/ECOLI/NEW-IMAGE?type=ENZYME&object=PD00250
aspA	JW4099	63-11A	E	cytoplasmic	pink to orange	3	3(SG)	4(SG)	++	+	http://biocyc.org/ECOLI/NEW-IMAGE?type=ENZYME&object=ASPARTASE-MONOMER
aspC	JW0911	41-4E	E	cytoplasmic	red	6	6	2-3	+++	++++(+)	http://biocyc.org/ECOLI/NEW-IMAGE?type=ENZYME&object=ASPAMINOTRANS-MONOMER
atpA	JW3712	93-1H	C	cytoplasmic	slow growth/other	1	1,1(SG)	2,1(SG)	+/-,-	-,-	http://biocyc.org/ECOLI/NEW-IMAGE?type=ENZYME&object=F-1-CPLX
atpB	JW3716	93-2D	C	Integral Membrane Protein	slow growth/other	2	2,3(SG)	1,1(SG)	++,+	-,+++	http://biocyc.org/ECOLI/NEW-IMAGE?type=POLYPEPTIDE&object=F-O-CPLX
atpC	JW3709	93-1E	C	cytoplasmic	slow growth/other	3	3,2-3(SG),3(SG)	2,1(SG),2(SG)	++++,+/-	++++,-	http://biocyc.org/ECOLI/NEW-IMAGE?type=ENZYME&object=F-1-CPLX
atpE	JW3715	93-2C	C	Integral Membrane Protein	slow growth/other	3	3,3(SG)	2,2(SG)	++,+++	++,+++	http://biocyc.org/ECOLI/NEW-IMAGE?type=POLYPEPTIDE&object=F-O-CPLX
atpF	JW3714	93-2B	C	Membrane Anchored	slow growth/other	3	3,3(SG)	2,2(SG)	++,+++	+,++	http://biocyc.org/ECOLI/NEW-IMAGE?type=POLYPEPTIDE&object=F-O-CPLX
atpG	JW3711	93-3D	C	cytoplasmic	slow growth/other	3	3,3(SG)	2,2(SG)	+++,+++	++++,++++	http://biocyc.org/ECOLI/NEW-IMAGE?type=ENZYME&object=F-1-CPLX
atpH	JW3713	93-2A	C	cytoplasmic	slow growth/other	3	3,3(SG)	1,1(SG)	+,+	+/-,+++	http://biocyc.org/ECOLI/NEW-IMAGE?type=ENZYME&object=F-1-CPLX
carA	JW0030	85-4C	E	cytoplasmic	pink to orange	3	3	4	+++	+	http://biocyc.org/ECOLI/NEW-IMAGE?type=ENZYME&object=CARBPSYN-CPLX
carB	JW0031	49-4D	E	cytoplasmic	white to lt pink	2	2	5(SG)	+	+/-	http://biocyc.org/ECOLI/NEW-IMAGE?type=ENZYME&object=CARBPSYN-CPLX
ccmA	JW5366	69-2G	O	cytoplasmic	dark red	6	5-6	4	+++	+++++	http://biocyc.org/ECOLI/NEW-IMAGE?type=ENZYME&object=CCMA-MONOMER
clpA	JW0866	7-11F	O	cytoplasmic	pink to light red	3	3	4	+++	+++	http://biocyc.org/ECOLI/NEW-IMAGE?type=ENZYME&object=EG10156-MONOMER
clpP	JW0427	7-10F	O	cytoplasmic	light red	3	3	4	+++	+++	http://biocyc.org/ECOLI/NEW-IMAGE?type=ENZYME&object=EG10158-MONOMER
clpX	JW0428	7-10G	O	cytoplasmic	dark red	6	6	4	+++++	+++++	http://biocyc.org/ECOLI/NEW-IMAGE?type=ENZYME&object=EG10159-MONOMER
cmk	JW0893	49-7C	F	cytoplasmic	pink to orange	1	1 dry, 1 dry	4,5	-,-	-,-	http://biocyc.org/ECOLI/NEW-IMAGE?type=ENZYME&object=CMPKI-MONOMER
cmk	'	49-7C	'	'	'	'	2,2 dry	4,4	+/-,+/-	+/-,-	http://biocyc.org/ECOLI/NEW-IMAGE?type=ENZYME&object=CMPKI-MONOMER
cmr	JW0826	55-2B	P	Integral Membrane Protein	light red	4	3-4	4	++	++	http://biocyc.org/ECOLI/NEW-IMAGE?type=ENZYME&object=CMR-MONOMER
cpxA	JW3882	5-2D	T	Integral Membrane Protein	pink	3	3	4	+++	+++	http://biocyc.org/ECOLI/NEW-IMAGE?type=ENZYME&object=CPXA-MONOMER
cpxP	JW5558	73-7H	T	periplasmic*	light red	4	4	4	+++	+++	http://biocyc.org/ECOLI/NEW-IMAGE?type=ENZYME&object=G7816-MONOMER
cpxR	JW3883	5-2E	T	cytoplasmic	dark red	6	6	4	+++++	++++	http://biocyc.org/ECOLI/NEW-IMAGE?type=ENZYME&object=CPXR-MONOMER
crp	JW5072	1-2F	T	cytoplasmic	see notes	1	1	ND	ND	-	http://biocyc.org/ECOLI/NEW-IMAGE?type=ENZYME&object=PC00004
csgA	JW1025	43-11D	M	Extracellular	white to lt pink	1	1	4-5	+++++	-	http://biocyc.org/ECOLI/NEW-IMAGE?type=ENZYME&object=EG11489-MONOMER
csgB	JW1024	43-11C	M	Extracellular	white to lt pink	1	1	4	+++++	-	http://biocyc.org/ECOLI/NEW-IMAGE?type=ENZYME&object=G6547-MONOMER
csgD	JW1023	1-2G	K	cytoplasmic	white to lt pink	1	1	4	++++	-	http://biocyc.org/ECOLI/NEW-IMAGE?type=ENZYME&object=PD01379
csgE	JW1022	43-11B	M	periplasmic	white to lt pink	1	1	4	+	-	http://biocyc.org/ECOLI/NEW-IMAGE?type=ENZYME&object=G6545-MONOMER
csgF	JW1021	29-9E	M	periplasmic	white to lt pink	2	2-3	4	++	+	http://biocyc.org/ECOLI/NEW-IMAGE?type=ENZYME&object=G6544-MONOMER
csgG	JW1020	29-9D	M	Outer membrane Lipoprotein	white to lt pink	1	1	4	-	-	http://biocyc.org/ECOLI/NEW-IMAGE?type=ENZYME&object=G6543-MONOMER
cusB	JW0563	3-5G	M	Membrane anchored	dark red	6	5-6	4	+++++	++++	http://biocyc.org/ECOLI/NEW-IMAGE?type=ENZYME&object=G6322-MONOMER
cusR	JW0560	5-10A	T	cytoplasmic	light red	4	4	4	++++	+++	http://biocyc.org/ECOLI/NEW-IMAGE?type=GENE&object=G6319
cyaA	JW3778	53-10F	F	cytoplasmic	white to lt pink	1	1	3	+/-	-	http://biocyc.org/ECOLI/NEW-IMAGE?type=ENZYME&object=ADENYLATECYC-MONOMER
cysB	JW1267	95-7A	K	cytoplasmic	dark red	6	6	3-4	+++++	++++	http://biocyc.org/ECOLI/NEW-IMAGE?type=ENZYME&object=PC00040
cysC	JW2720	47-7D	P	cytoplasmic	dark red	6	6,5	4,4	++++	+++++	http://biocyc.org/ECOLI/NEW-IMAGE?type=ENZYME&object=ADENYLYLSULFKIN-MONOMER
cysE	JW3582	41-10H	E	cytoplasmic	dark red	6	5-6	3	++++	+++++	http://biocyc.org/ECOLI/NEW-IMAGE?type=ENZYME&object=SERINE-O-ACETTRAN-MONOMER
cysG	JW3331	31-1F	H	cytoplasmic	dark red	6	6	4	+++++	+++++	http://biocyc.org/ECOLI/NEW-IMAGE?type=ENZYME&object=SIROHEMESYN-MONOMER
cysI	JW2733	47-7H	P	cytoplasmic	dark red	6	6,5	4,3	++++	+++++	http://biocyc.org/ECOLI/NEW-IMAGE?type=ENZYME&object=BETACOMP-MONOMER
cytR	JW3095	1-3A	K	cytoplasmic	white to lt pink	3	3, 3	4, 4	+++, +	+/-, ++	http://biocyc.org/ECOLI/NEW-IMAGE?type=ENZYME&object=PD04028
dam	JW3350	81-1E	L	cytoplasmic	pink to orange	4	4,4	4,4	+++,+++	++++,+++	http://biocyc.org/ECOLI/NEW-IMAGE?type=ENZYME&object=EG10204-MONOMER
ddpD	JW1479	55-6C	P	cytoplasmic	pink to orange	3	3	4	++	++	http://biocyc.org/ECOLI/NEW-IMAGE?type=ENZYME&object=YDDP-MONOMER
dksA	JW0141	29-11E	T	cytoplasmic	light red	3	3	3	++++	++	http://biocyc.org/ECOLI/NEW-IMAGE?type=ENZYME&object=EG10230-MONOMER
dnaG	JW3038	81-1C	L	cytoplasmic	pink to orange	4	3-4	4	++++	+++	http://biocyc.org/ECOLI/NEW-IMAGE?type=ENZYME&object=EG10239-MONOMER
dnaK	JW0013	95-2C	O	cytoplasmic	white to lt pink	2	2	6	+/-	-	http://biocyc.org/ECOLI/NEW-IMAGE?type=ENZYME&object=EG10241-MONOMER
dnaT	JW4326	93-1B	L	cytoplasmic	pink to orange	3	2-3	5	+/-	+/-	http://biocyc.org/ECOLI/NEW-IMAGE?type=ENZYME&object=EG10244-MONOMER
dps	JW0797	3-9F	P	cytoplasmic	dark red	6	6	4	++++	+++++	http://biocyc.org/ECOLI/NEW-IMAGE?type=GENE&object=EG11415
eamA	JW5250	77-2C	E*	Integral Membrane Protein	pink to orange	4	4	4	+++	+++	http://biocyc.org/ECOLI/NEW-IMAGE?type=ENZYME&object=EG11639-MONOMER
efp	JW4107	61-7A	J	cytoplasmic	pink to orange	3	3	4	++	+	http://biocyc.org/ECOLI/NEW-IMAGE?type=ENZYME&object=EG12099-MONOMER
envZ	JW3367	5-10B	T	Integral Membrane Protein	white to lt pink	2	2	4-5	+/-	+/-	http://biocyc.org/ECOLI/NEW-IMAGE?type=ENZYME&object=ENVZ-MONOMER
essQ	JW5255	77-2F	R*	Integral Membrane Protein	pink to orange	3	3	4	+++	+	http://biocyc.org/ECOLI/NEW-IMAGE?type=ENZYME&object=G6829-MONOMER
fabF	JW1081	49-2E	I	cytoplasmic	pink to orange	2	2	4	+/-	-	http://biocyc.org/ECOLI/NEW-IMAGE?type=ENZYME&object=3-OXOACYL-ACP-SYNTHII-MONOMER
fabF	'	49-2E	'	'	'	'	3	4	++	+	http://biocyc.org/ECOLI/NEW-IMAGE?type=ENZYME&object=3-OXOACYL-ACP-SYNTHII-MONOMER
fabH	JW1077	95-2F	I	cytoplasmic	pink to orange	3	3	4	++	+++	http://biocyc.org/ECOLI/NEW-IMAGE?type=ENZYME&object=FABH-MONOMER
fadH	JW3052	51-9E	I*	cytoplasmic	light red	4	4,4	4,4	++++,+++	+++	http://biocyc.org/ECOLI/NEW-IMAGE?type=ENZYME&object=DIENOYLCOAREDUCT-MONOMER
fadJ	JW2338	85-1C	I	cytoplasmic	pink to orange	4	3-4	3	+++	+++	http://biocyc.org/ECOLI/NEW-IMAGE?type=ENZYME&object=G7212-MONOMER
fbp	JW4191	5-9H	G	cytoplasmic	pink to orange	3	3,2	4,4	++,++	+,++	http://biocyc.org/ECOLI/NEW-IMAGE?type=ENZYME&object=F16B-MONOMER
fepB	JW0584	53-11F	P	periplasmic	light red	4	3-4	3	++	+++++	http://biocyc.org/ECOLI/NEW-IMAGE?type=ENZYME&object=FEPB-MONOMER
fepC	JW0580	41-2B	P	cytoplasmic	dark red (slow growth)	6	5-6	2	++++	+++++	http://biocyc.org/ECOLI/NEW-IMAGE?type=ENZYME&object=FEPC-MONOMER
fepD	JW0582	53-11E	P	Integral Membrane Protein	white to lt pink	2	2-3	3	++	++++	http://biocyc.org/ECOLI/NEW-IMAGE?type=ENZYME&object=FEPD-MONOMER
fepG	JW0581	85-6A	P	Integral Membrane Protein	dark red	6	6	3	+++++	++++	http://biocyc.org/ECOLI/NEW-IMAGE?type=ENZYME&object=FEPG-MONOMER
fes	JW0576	41-1H	P	cytoplasmic	dark red	6	5-6	2	++++	+++++	http://biocyc.org/ECOLI/NEW-IMAGE?type=ENZYME&object=EG10299-MONOMER
fhlA	JW2071	85-2A	K	cytoplasmic	light red	3	3	4	+	+	http://biocyc.org/ECOLI/NEW-IMAGE?type=ENZYME&object=PD02936
flgM	JW1058	89-12H	K*	cytoplasmic	light red	3	3-4	4	+++	++	http://biocyc.org/ECOLI/NEW-IMAGE?type=ENZYME&object=G369-MONOMER
fliI	JW1925	45-3B	N	cytoplasmic	dark red	6	6,6,5-6	4,4,4	+++++,+++++,+++	++++,+ (NA?),+++++	http://biocyc.org/ECOLI/NEW-IMAGE?type=ENZYME&object=G377-MONOMER
fliT	JW1911	45-2G	O*	cytoplasmic	pink to orange	3	3,3	4,4	+++	+++	http://biocyc.org/ECOLI/NEW-IMAGE?type=ENZYME&object=EG11389-MONOMER
fruR	JW0078	1-10C	K	cytoplasmic	white to lt pink	2	2	4	++	+/-	http://biocyc.org/ECOLI/NEW-IMAGE?type=ENZYME&object=PD00521
galU	JW1224	49-12C	M	cytoplasmic	white to lt pink	1	1	4	+/-	-	http://biocyc.org/ECOLI/NEW-IMAGE?type=ENZYME&object=GLUC1PURIDYLTRANS-MONOMER
gcvA	JW2799	83-3E	K	cytoplasmic	white to lt pink	3	2-3	4	++	+++	http://biocyc.org/ECOLI/NEW-IMAGE?type=ENZYME&object=PD00339
glmM	JW3143	95-2E	G	cytoplasmic	light red	4	3-4,3-4	4,4	++,+++	++++,+++	http://biocyc.org/ECOLI/NEW-IMAGE?type=ENZYME&object=PHOSGLUCOSAMINEMUT-MONOMER
glnA	JW3841	41-11H	E	cytoplasmic	slow growth/other	1	1(VSG),1(VSG),1(VSG)	1(VSG),1(VSG),1(VSG)	NA,NA,-	NA,NA,-	http://biocyc.org/ECOLI/NEW-IMAGE?type=ENZYME&object=GLUTAMINESYN-MONOMER
glvG	JW3658	55-10F	G	Membrane anchored	red	4	4,4	4,4	+++,+++	++++,++++	http://biocyc.org/ECOLI/NEW-IMAGE?type=GENE&object=EG11708
glxK	JW0502	89-10D	G	cytoplasmic	light red	4	4	4	+++	+++	http://biocyc.org/ECOLI/NEW-IMAGE?type=ENZYME&object=GLY3KIN-MONOMER
gmhB	JW0196	81-5D	M*	cytoplasmic	white to lt pink	2	1,2-3,2-3	4,ND,ND	++,+,+	+,-,+	http://biocyc.org/ECOLI/NEW-IMAGE?type=ENZYME&object=EG11736-MONOMER
gmr	JW1278	23-8B	T	cytoplasmic	red	3	3-4	4	++++	+++(+)	http://biocyc.org/ECOLI/NEW-IMAGE?type=GENE&object=G6639
gnd	JW2011	3-3E	G	cytoplasmic	pink to orange	3	3	4	+	++	http://biocyc.org/ECOLI/NEW-IMAGE?type=ENZYME&object=6PGLUCONDEHYDROG-MONOMER
greA	JW3148	61-3D	K*	cytoplasmic	pink to orange	4	3-4	4	+++	+++	http://biocyc.org/ECOLI/NEW-IMAGE?type=ENZYME&object=EG10415-MONOMER
guaB	JW5401	95-7D	F	cytoplasmic	slow growth/other	1	1(SG),1	5(SG),6	-	-	http://biocyc.org/ECOLI/NEW-IMAGE?type=ENZYME&object=IMP-DEHYDROG-MONOMER
hdfR	JW5067	87-6G	K	cytoplasmic	light red	4	3-4	4	+++	++	http://biocyc.org/ECOLI/NEW-IMAGE?type=ENZYME&object=EG11449-MONOMER
hfq	JW4130	31-2B	R	cytoplasmic	white to lt pink	2	2,1-2	5-6,5	+/-	-,-	http://biocyc.org/ECOLI/NEW-IMAGE?type=ENZYME&object=EG10438-MONOMER
hybD	JW2961	9-3H	C	cytoplasmic	light red	3	3	4	+	+	http://biocyc.org/ECOLI/NEW-IMAGE?type=ENZYME&object=EG11802-MONOMER
ihfA	JW1702	1-10D	L	cytoplasmic	white to lt pink	1	1	4	-	-	http://biocyc.org/ECOLI/NEW-IMAGE?type=ENZYME&object=PC00027
ihfB	JW0895	1-4F	L	cytoplasmic	white to lt pink	1	1	4	-	-	http://biocyc.org/ECOLI/NEW-IMAGE?type=ENZYME&object=PC00027
ilvG	JW3740	65-10D	R*	cytoplasmic	light red, slight muccoid?	4	4	4	+++	+++++	http://biocyc.org/ECOLI/NEW-IMAGE?type=ENZYME&object=G8221-MONOMER
kdpD	JW0683	3-9E	T	Integral Membrane Protein	pink to orange	2	2	4-5	++	++	http://biocyc.org/ECOLI/NEW-IMAGE?type=ENZYME&object=KDPD-MONOMER
lipA	JW0623	43-2E	H	cytoplasmic	slow growth/other	1	1,2,2(VSG)	1,2,1(VSG)	+/-,++,+/-	NA,+/-,+/-	http://biocyc.org/ECOLI/NEW-IMAGE?type=ENZYME&object=EG11306-MONOMER
lipB	JW5089	89-6E	H	cytoplasmic	slow growth/other	2	2(SG),2(VSG)	1(SG),1(VSG)	ND,+/-	ND,+++	http://biocyc.org/ECOLI/NEW-IMAGE?type=ENZYME&object=EG11591-MONOMER
lon	JW0429	7-10H	O	cytoplasmic	slow growth/other	1	1(mucoid)	4	-	-	http://biocyc.org/ECOLI/NEW-IMAGE?type=ENZYME&object=EG10542-MONOMER
lpcA	JW0212	49-9A	M*	cytoplasmic	white to lt pink	2	2,1,2,2	5,5,ND,ND	++,++,+,+/-	-,-,-,-	http://biocyc.org/ECOLI/NEW-IMAGE?type=ENZYME&object=G6106-MONOMER
lpd	JW0112	5-9G	C	cytoplasmic	slow growth/other	1	1(SG), 1(SG)	2, 1	+/-, -	-, -	http://biocyc.org/ECOLI/NEW-IMAGE?type=ENZYME&object=E3-MONOMER
lpp	JW1667	31-2C	M	Outer membrane Lipoprotein	light red	4	4, 4	5, 4	++++, ++	++, +++	http://biocyc.org/ECOLI/NEW-IMAGE?type=ENZYME&object=EG10544-MONOMER
lptB	JW3168	59-1D	M*	cytoplasmic	light red	4	3,4,4	3,4,4	NA,++++,+++	++++,++++,+++	http://biocyc.org/ECOLI/NEW-IMAGE?type=ENZYME&object=YHBG-MONOMER
lsrF	JW1510	21-3E	G	cytoplasmic	light red	3	3	4-5	++	++++	http://biocyc.org/ECOLI/NEW-IMAGE?type=ENZYME&object=G6804-MONOMER
mdoC	JW1034	13-4H	M*	Integral Membrane Protein	red	6	6,6	4,4	+++++, +++++	+++++,++++	http://biocyc.org/ECOLI/NEW-IMAGE?type=GENE&object=G6552
mdoG	JW1035	65-4H	M*	periplasmic	light red	3	3	4	++	+++	http://biocyc.org/ECOLI/NEW-IMAGE?type=ENZYME&object=EG11885-MONOMER
mdoG	'	65-4H	'	'	'	'	1 mucoid	4	-	-	'
mdoH	JW1037	65-3C	M	Integral Membrane Protein	light red	3	3	4	++	+++	http://biocyc.org/ECOLI/NEW-IMAGE?type=ENZYME&object=EG11886-MONOMER
metC	JW2975	41-10C	E	cytoplasmic	pink to orange	4	3-4	4	+++	++	http://biocyc.org/ECOLI/NEW-IMAGE?type=ENZYME&object=CYSTATHIONINE-BETA-LYASE-MONOMER
miaA	JW4129	61-7B	J	cytoplasmic	light red	4	3-4	4	++++	++	http://biocyc.org/ECOLI/NEW-IMAGE?type=GENE&object=EG10595
mlrA	JW2115	53-9B	K	cytoplasmic	white to lt pink	1	1	3	-	-	http://biocyc.org/ECOLI/NEW-IMAGE?type=ENZYME&object=EG12008-MONOMER
mltA	JW2784	7-2C	M	Outer membrane Lipoprotein	red	4	4	4	+++	+++++	http://biocyc.org/ECOLI/NEW-IMAGE?type=GENE&object=G7457
mltB	JW2671	7-2D	M	Outer membrane Lipoprotein	red	4	4	4	+++	+++	http://biocyc.org/ECOLI/NEW-IMAGE?type=GENE&object=G7410
mtlR	JW3575	85-3E	K	cytoplasmic	light red	4	3-4	4	+++	++	http://biocyc.org/ECOLI/NEW-IMAGE?type=ENZYME&object=PD00369
nagA	JW0663	47-3D	G	cytoplasmic	pink to orange	3	3	4	++	++	http://biocyc.org/ECOLI/NEW-IMAGE?type=ENZYME&object=NAG6PDEACET-MONOMER
nagC	JW0662	1-7A	G	cytoplasmic	pink	3	3	4	+++	++	http://biocyc.org/ECOLI/NEW-IMAGE?type=ENZYME&object=PD00266
nagK	JW1105	21-1H	G	cytoplasmic	light red	4	4-5	3	+++	+++(+)	http://ecocyc.org/ECOLI/NEW-IMAGE?type=ENZYME&object=G6576-MONOMER
nanE	JW3192	47-9H	G	cytoplasmic	red	4	3-4	ND	++++	++	http://biocyc.org/ECOLI/NEW-IMAGE?type=ENZYME&object=NANE-MONOMER
nanK	JW5538	69-10D	G	cytoplasmic	light red	4	4,3-4	4,ND	++,+++	++++,++	http://biocyc.org/ECOLI/NEW-IMAGE?type=ENZYME&object=NANK-MONOMER
narQ	JW2453	3-12E	T	Integral Membrane Protein	light red	3	3	4	++	+	http://biocyc.org/ECOLI/NEW-IMAGE?type=ENZYME&object=PHOSPHO-NARQ
ndk	JW2502	85-5F	F	cytoplasmic	dark red	6	6,6	4,4	++++,+++++	++,+++++	http://biocyc.org/ECOLI/NEW-IMAGE?type=ENZYME&object=NUCLEOSIDE-DIP-KIN-MONOMER
nhaA	JW0018	39-10E	P	Integral Membrane Protein	white to lt pink	1	1,1	5,5	-,-	-,-	http://biocyc.org/ECOLI/NEW-IMAGE?type=ENZYME&object=NHAA-MONOMER
nlpD	JW2712	9-3A	M	Outer membrane Lipoprotein	white to lt pink	1	1	4	+/-	-	http://biocyc.org/ECOLI/NEW-IMAGE?type=ENZYME&object=EG12111-MONOMER
nudC	JW5548	37-6H	F*	cytoplasmic	red	6	5-6,5-6	4,4	++++,++++	+++++,+++++	http://biocyc.org/ECOLI/NEW-IMAGE?type=GENE&object=EG11702
nudH	JW2798	23-2H	R	cytoplasmic	pink to orange	3	3	3	+	+	http://biocyc.org/ECOLI/NEW-IMAGE?type=ENZYME&object=G7459-MONOMER
nudL	JW1802	23-12G	R*	cytoplasmic	light red	3	3-4	4	++	++++	http://biocyc.org/ECOLI/NEW-IMAGE?type=ENZYME&object=EG12693-MONOMER
nuoA	JW2283	3-5B	C*	Integral Membrane Protein	dark red	6	6	3	+++++	++++	http://biocyc.org/ECOLI/NEW-IMAGE?type=ENZYME&object=NADH-DHI-CPLX
nuoB	JW5875	3-5A	C	cytoplasmic	red	6	6	3	+++++	++++	http://biocyc.org/ECOLI/NEW-IMAGE?type=GENE&object=EG12083
nuoC	JW5375	87-5H	C	cytoplasmic	dark red	6	6	3	++++	+++++	http://biocyc.org/ECOLI/NEW-IMAGE?type=ENZYME&object=NADH-DHI-CPLX
nuoE	JW2280	3-4H	C	cytoplasmic	dark red	6	6	3	+++++	++++	http://biocyc.org/ECOLI/NEW-IMAGE?type=GENE-IN-MAP&object=EG12086
nuoF	JW2279	3-4G	C	cytoplasmic	dark red	6	6	2	++++	+++++	http://biocyc.org/ECOLI/NEW-IMAGE?type=GENE-IN-MAP&object=EG11774
nuoG	JW2278	3-4F	C*	cytoplasmic	dark red	6	6	3	+++++	+++++	http://biocyc.org/ECOLI/NEW-IMAGE?type=GENE-IN-MAP&object=EG12087
nuoJ	JW2275	3-4C	C	Integral Membrane Protein	dark red	6	6	3	++++	+++++	http://biocyc.org/ECOLI/NEW-IMAGE?type=ENZYME&object=NADH-DHI-CPLX
nuoK	JW2274	3-4B	C	Integral Membrane Protein	dark red	6	6	3	++++	+++++	http://biocyc.org/ECOLI/NEW-IMAGE?type=ENZYME&object=NADH-DHI-CPLX
nuoM	JW2272	3-3H	C	Integral Membrane Protein	dark red	6	6	3	+++++	++(NA)	http://biocyc.org/ECOLI/NEW-IMAGE?type=GENE-IN-MAP&object=EG11773
nuoN	JW2271	3-3G	C	Integral Membrane Protein	dark red	6	6	3	++++	+++++	http://biocyc.org/ECOLI/NEW-IMAGE?type=ENZYME&object=NADH-DHI-CPLX
nusB	JW0406	95-4D	K	cytoplasmic	white to lt pink	2	2, 3	5-6, 6	+/-, -	-, -	http://biocyc.org/ECOLI/NEW-IMAGE?type=ENZYME&object=EG10666-MONOMER
ompC	JW2203	7-4F	M	Outer Membrane ß-barrel protein	light red	3	3,3	3,3	+++,++	++,+++	http://biocyc.org/ECOLI/NEW-IMAGE?type=ENZYME&object=EG10670-MONOMER
ompF	JW0912	7-4G	M	Outer Membrane ß-barrel protein	light red	4	4	3	++++	+++	http://biocyc.org/ECOLI/NEW-IMAGE?type=ENZYME&object=EG10671-MONOMER
ompR	JW3368	5-1F	T	cytoplasmic	white to lt pink	2	2	5	-	-	http://biocyc.org/ECOLI/NEW-IMAGE?type=ENZYME&object=OMPR-MONOMER
paaI	JW1391	41-6A	Q	cytoplasmic	pink to orange	3	3-4	4	++++	++++	http://biocyc.org/ECOLI/NEW-IMAGE?type=ENZYME&object=G6717-MONOMER
pal	JW0731	7-2F	M	Outer membrane Lipoprotein	white to lt pink	1	1	5	+	-	http://biocyc.org/ECOLI/NEW-IMAGE?type=ENZYME&object=EG10684-MONOMER
pcnB	JW5808	87-7B	J	cytoplasmic	dark red	6	6	ND	+++	+++++	http://biocyc.org/ECOLI/NEW-IMAGE?type=GENE&object=EG10690
pdxH	JW1630	43-6H	H	cytoplasmic	pink to orange	2	2	3	+	+	http://biocyc.org/ECOLI/NEW-IMAGE?type=ENZYME&object=PDXH-MONOMER
pepT	JW1113	7-12A	E	cytoplasmic	white to lt pink	1	1	4	+/-	+/-	http://biocyc.org/ECOLI/NEW-IMAGE?type=ENZYME&object=EG11549-MONOMER
perR	JW0244	1-7E	K	cytoplasmic	dark red	6	5-6	4	+++++	++++	http://biocyc.org/ECOLI/NEW-IMAGE?type=ENZYME&object=G6129-MONOMER
pgm	JW0675	5-5E	G	cytoplasmic	white to lt pink	1	1 mucoid	5	-	-	http://biocyc.org/ECOLI/NEW-IMAGE?type=ENZYME&object=PHOSPHOGLUCMUT-MONOMER
pgm	'	5-5E	'	'	'	'	2 mucoid	5	+/-	+/-	'
php	JW3342	51-10C	R	cytoplasmic	white to lt pink	1	1,2	4,4	-	-	http://biocyc.org/ECOLI/NEW-IMAGE?type=ENZYME&object=G7731-MONOMER
poxA	JW4116	85-10G	J	cytoplasmic	pink to orange	3	3	4	+	++	http://biocyc.org/ECOLI/NEW-IMAGE?type=ENZYME&object=EG11211-MONOMER
priA	JW3096	93-1A	L	cytoplasmic	pink to orange	4	4	3	+	+++	http://biocyc.org/ECOLI/NEW-IMAGE?type=ENZYME&object=EG10763-MONOMER
proW	JW2653	57-10D	E	Integral Membrane Protein	dark red	6	6,6	4,4	+++++,+++++	++++,+++++	http://biocyc.org/ECOLI/NEW-IMAGE?type=ENZYME&object=PROW-MONOMER
ptsH	JW2408	57-8F	G	cytoplasmic	light red	3	3,3-4,2-3	3,3,4	++,++,++	++,++,+++	http://biocyc.org/ECOLI/NEW-IMAGE?type=ENZYME&object=PTSH-MONOMER
ptsI	JW2409	57-8G	G	cytoplasmic	white to lt pink	2	2,3,2	2,3,1	+,+/-,+/-	+,+/-,+	http://biocyc.org/ECOLI/NEW-IMAGE?type=ENZYME&object=PTSI-MONOMER
purA	JW4135	53-6D	F	cytoplasmic	pink to orange	1	1(SG),3,2	4(SG),3,4-5	+/-,-,+/-	-,ND	http://biocyc.org/ECOLI/NEW-IMAGE?type=ENZYME&object=ADENYLOSUCCINATE-SYN-MONOMER
purC	JW2461	85-4F	F	cytoplasmic	pink to orange	1	1(SG),1	5,4-5	+/-,-	-	http://biocyc.org/ECOLI/NEW-IMAGE?type=ENZYME&object=SAICARSYN-MONOMER
purD	JW3969	53-6C	F	cytoplasmic	white to lt pink	1	1(SG),2,2	5-6,6,4-5	-,-,-	-,ND	http://biocyc.org/ECOLI/NEW-IMAGE?type=ENZYME&object=GLYCRIBONUCSYN-MONOMER
purE	JW0512	49-6D	F	cytoplasmic	white to lt pink	2	2(SG),2	2(SG),4-5	-,-	-	http://biocyc.org/ECOLI/NEW-IMAGE?type=ENZYME&object=PURE-MONOMER
purF	JW2309	53-4B	F	cytoplasmic	white to lt pink	1	1,3,1	5(SG),3,4	-,-,-	-,ND	http://biocyc.org/ECOLI/NEW-IMAGE?type=ENZYME&object=PRPPAMIDOTRANS-MONOMER
purH	JW3970	85-5C	F	cytoplasmic	pink to orange	1	1(SG),1	5,5	+/-,-	-	http://biocyc.org/ECOLI/NEW-IMAGE?type=ENZYME&object=AICARTRANSIMPCYCLO-CPLX
purK	JW0511	49-6C	F	cytoplasmic	white to lt pink	2	2,2	4,4	+/-,-	-	http://biocyc.org/ECOLI/NEW-IMAGE?type=ENZYME&object=PURK-MONOMER
purL	JW2451	53-4H	F	cytoplasmic	white to lt pink	1	1(SG),2,1	4(SG),1,4	-,-,-	-,ND	http://biocyc.org/ECOLI/NEW-IMAGE?type=ENZYME&object=FGAMSYN-MONOMER
purM	JW2484	53-4E	F	cytoplasmic	white to lt pink	2	2,3,2	5-6,3,5	-.-,-	-,ND	http://biocyc.org/ECOLI/NEW-IMAGE?type=ENZYME&object=AIRS-MONOMER
purR	JW1650	1-7H	K	cytoplasmic	dark red	6	5, 6,6	5, 4,4	++++, +++++,+++++	+++++, ++++,+++++	http://biocyc.org/ECOLI/NEW-IMAGE?type=ENZYME&object=PC00033
purU	JW1220	49-7F	F	cytoplasmic	red	6	6	4	+++	++++	http://ecocyc.org/ECOLI/NEW-IMAGE?type=ENZYME&object=FORMYLTHFDEFORMYL-MONOMER
putA	JW0999	47-4B	C	cytoplasmic	dark red	6	6	4	+++	+++++	http://biocyc.org/ECOLI/NEW-IMAGE?type=ENZYME&object=PUTA-MONOMER
puuR	JW1292	23-8D	K	cytoplasmic	pink to light red	2	2	4	+	+	http://biocyc.org/ECOLI/NEW-IMAGE?type=ENZYME&object=EG12431-MONOMER
pyrB	JW4204	53-7A	F	cytoplasmic	white to lt pink	2	2	4	+/-	-	http://biocyc.org/ECOLI/NEW-IMAGE?type=ENZYME&object=ASPCARBCAT-MONOMER
pyrC	JW1049	49-7E	F	cytoplasmic	light red	3	3(SG)	4(SG)	+++	++	http://biocyc.org/ECOLI/NEW-IMAGE?type=ENZYME&object=DIHYDROOROT-MONOMER
pyrD	JW0928	49-7D	F	cytoplasmic	light red	3	3-4	2	+++	++	http://biocyc.org/ECOLI/NEW-IMAGE?type=ENZYME&object=DIHYDROOROTOX-MONOMER
pyrE	JW3617	53-6A	F	cytoplasmic	light red/slow growth	4	4(SG),2-3(SG)	3,3(SG)	+++,+	+,+	http://biocyc.org/ECOLI/NEW-IMAGE?type=ENZYME&object=OROPRIBTRANS-MONOMER
pyrF	JW1273	53-2C	F	cytoplasmic	light red	4	4(SG)	3	+++	+	http://biocyc.org/ECOLI/NEW-IMAGE?type=ENZYME&object=OROTPDECARB-MONOMER
qseC	JW2994	5-1C	T	Integral Membrane Protein	dark red	6	6	3-4	+++++	++	http://biocyc.org/ECOLI/NEW-IMAGE?type=ENZYME&object=EG12658-MONOMER
racC	JW1345	63-2A	C	cytoplasmic	pink to orange	3	3	4	-(NA)	++	http://biocyc.org/ECOLI/NEW-IMAGE?type=ENZYME&object=EG10813-MONOMER
rbfA	JW3136	95-6B	J	cytoplasmic	pink to orange	2	2	4	+	+/-	http://biocyc.org/ECOLI/NEW-IMAGE?type=ENZYME&object=EG11178-MONOMER
rcsB	JW2205	3-11H	K	cytoplasmic	dark red	6	ND	ND	ND	ND	http://www.ecocyc.org/new-image?type=GENE&object=EG10821
rcsF	JW0192	48-9G	T*	Outer membrane Lipoprotein	dark red	6	6,6	4	+++++,+++++	+++++,+++++	http://biocyc.org/ECOLI/NEW-IMAGE?type=GENE&object=EG11502
waaC	JW3596	95-5H	M	cytoplasmic	white to lt pink	2	2,2,2,2	5,5,ND,ND	++,++,+,+	-,-,-	http://biocyc.org/ECOLI/NEW-IMAGE?type=ENZYME&object=EG11189-MONOMER
waaD	JW3594	45-5C	M	cytoplasmic	white to lt pink	3	2-3,2-3,2-3,2-3	4-5,4,ND,ND	++,++,++	-,+/-,+/-	http://biocyc.org/ECOLI/NEW-IMAGE?type=ENZYME&object=EG10838-MONOMER
waaE	JW3024	95-4E	M	cytoplasmic	white to lt pink	2	2,2,2-3,2	5,5,ND,ND	++,+,+,+	-,-,-	http://biocyc.org/ECOLI/NEW-IMAGE?type=ENZYME&object=G7590-MONOMER
waaF	JW3595	45-5D	M	cytoplasmic	white to lt pink	1	1,1,1-2,2	4-5,4,ND,ND	+/-,+/-,+/-,+/-	-,-,-,-	http://biocyc.org/ECOLI/NEW-IMAGE?type=ENZYME&object=EG12210-MONOMER
waaG	JW3606	45-6C	M	cytoplasmic	white to lt pink	2	1,2,2	4-5,ND,ND	+/-,+/-,+/-	-.-,-	http://biocyc.org/ECOLI/NEW-IMAGE?type=ENZYME&object=EG11339-MONOMER
waaH	JW3818	45-7E	K	cytoplasmic	light red	3	3,3,3-4	4,ND,ND	++,++,++	+.+,++	http://biocyc.org/ECOLI/NEW-IMAGE?type=ENZYME&object=EG10839-MONOMER
waaP	JW3605	45-6B	M	cytoplasmic	pink to orange	3	4,3-4,3,3	4,4,ND,ND	+++,+++,+++,+++	+,++,+/-,++	http://biocyc.org/ECOLI/NEW-IMAGE?type=ENZYME&object=EG11340-MONOMER
rfe	JW3758	45-6G	M	Integral Membrane Protein	dark red	6	6	ND	+++	+++++	http://biocyc.org/ECOLI/NEW-IMAGE?type=GENE&object=EG10840
rffA	JW3765	49-3F	M	cytoplasmic	light red	4	3-4	ND	+++	+++	http://biocyc.org/ECOLI/NEW-IMAGE?type=GENE&object=EG11456
rffC	JW5597	37-3D	M	cytoplasmic	light red	3	3,3,4,3,3	4,4,4,ND,4	++,++++,+++,+++,+++	+++++,++,+++,++,++	http://biocyc.org/ECOLI/NEW-IMAGE?type=ENZYME&object=TDPFUCACTRANS-MONOMER
rffT	JW5596	73-8G	M	cytoplasmic	light red	3	3	ND	+++	+++++	http://biocyc.org/ECOLI/NEW-IMAGE?type=GENE&object=G7800
rimK	JW0836	57-4E	J*	cytoplasmic	dark red	4	4,4	4,4	++,+	++++,++	http://biocyc.org/ECOLI/NEW-IMAGE?type=ENZYME&object=EG10852-MONOMER
rimM	JW5143	95-5C	J*	cytoplasmic	white to lt pink	2	2	5	+/-	-	http://biocyc.org/ECOLI/NEW-IMAGE?type=ENZYME&object=EG11153-MONOMER
rnhA	JW0204	49-5C	L	cytoplasmic	pink to light red	4	4	4	+++	+++	http://biocyc.org/ECOLI/NEW-IMAGE?type=ENZYME&object=EG10860-MONOMER
rodZ	JW2500	21-11H	M*	Membrane anchored	white to lt pink	2	2-3,2, 2	4,4-5, 4	++,++,+/-	+++,-	http://biocyc.org/ECOLI/NEW-IMAGE?type=ENZYME&object=EG10015-MONOMER
rplA	JW3947	95-6E	J	cytoplasmic	pink to orange	3	3	4	++	+++	http://biocyc.org/ECOLI/NEW-IMAGE?type=ENZYME&object=EG10864-MONOMER
rpoN	JW3169	5-1D	K	cytoplasmic	light red	4	3-4	3	++	++	http://biocyc.org/ECOLI/NEW-IMAGE?type=ENZYME&object=RPON-MONOMER
rpoS	JW5437	79-1H	K	cytoplasmic	white to lt pink	1	1	3	-	-	http://biocyc.org/ECOLI/NEW-IMAGE?type=ENZYME&object=RPOS-MONOMER
rpoZ	JW3624	5-1G	K	cytoplasmic	pink to orange	3	3	4	++++	+++	http://biocyc.org/ECOLI/NEW-IMAGE?type=ENZYME&object=EG10899-MONOMER
rpsF	JW4158	95-3G	J	cytoplasmic	white to lt pink	2	2	4	-	-	http://biocyc.org/ECOLI/NEW-IMAGE?type=ENZYME&object=EG10905-MONOMER
rpsT	JW0022	89-5G	J	cytoplasmic	dark red	6	6	4	++++	+++++	http://biocyc.org/ECOLI/NEW-IMAGE?type=ENZYME&object=EG10919-MONOMER
rseA	JW2556	91-1B	T	Integral Membrane Protein	light red	3	3,3	5,6	++++,+++++	++,+++++	http://biocyc.org/ECOLI/NEW-IMAGE?type=ENZYME&object=EG12341-MONOMER
rsgA	JW4122	95-4G	J*	cytoplasmic	pink to orange	3	3	4	++	+	http://biocyc.org/ECOLI/NEW-IMAGE?type=ENZYME&object=G7841-MONOMER
rstA	JW1600	3-10F	K	cytoplasmic	light red	3	3	4	++	+	http://biocyc.org/ECOLI/NEW-IMAGE?type=ENZYME&object=RSTA-MONOMER
rstB	JW1601	3-10G	T	Integral Membrane Protein	dark red	6	5-6	4	+++	+++	http://biocyc.org/ECOLI/NEW-IMAGE?type=GENE&object=EG11233
sdhA	JW0713	1-12C	C	cytoplasmic	pink to orange	3	3	3	++	++	http://biocyc.org/ECOLI/NEW-IMAGE?type=POLYPEPTIDE&object=SDH-FLAVO
sdhB	JW0714	1-12D	C	cytoplasmic	white to lt pink	3	3	3	++	++	http://biocyc.org/ECOLI/NEW-IMAGE?type=ENZYME&object=SDH-FE-S
sdhC	JW0711	1-12A	C	Integral Membrane Protein	dark red	6	6,5	4,3	++++,+++++	+++++,+++++	http://biocyc.org/ECOLI/NEW-IMAGE?type=GENE&object=EG10933
sdhD	JW0712	1-12B	C	Integral Membrane Protein	dark red	6	6,6	4,3	+++,++++	+++,+++	http://biocyc.org/ECOLI/NEW-IMAGE?type=GENE-IN-MAP&object=EG10934
sdiA	JW1901	1-10F	K	cytoplasmic	dark red	6	6	4	+++++	+++++	http://biocyc.org/ECOLI/NEW-IMAGE?type=ENZYME&object=PD02198
slp	JW3474	7-3E	M*	Outer membrane Lipoprotein	light red	4	3-4	4	++++	+++	http://biocyc.org/ECOLI/NEW-IMAGE?type=ENZYME&object=EG11890-MONOMER
speB	JW2904	89-5F	E	cytoplasmic	pink to orange	2	2-3	4	+++	++	http://biocyc.org/ECOLI/NEW-IMAGE?type=ENZYME&object=AGMATIN-MONOMER
srlR	JW2676	1-10G	K*	cytoplasmic	pink to orange	4	3-4	4	++	++	http://biocyc.org/ECOLI/NEW-IMAGE?type=ENZYME&object=PD00283
srmB	JW2560	7-9G	J	cytoplasmic	light red	4	3-4	4	++++	+++	http://biocyc.org/ECOLI/NEW-IMAGE?type=ENZYME&object=EG10975-MONOMER
sspA	JW3198	43-8A	O	cytoplasmic	pink to orange	3	3	5	++	++	http://biocyc.org/ECOLI/NEW-IMAGE?type=ENZYME&object=EG10977-MONOMER
sucA	JW0715	1-12E	C	cytoplasmic	pink (slow growth)	2	2(SG)	3(SG)	+/-	++	http://biocyc.org/ECOLI/NEW-IMAGE?type=ENZYME&object=2OXOGLUTARATEDEH-CPLX
sucC	JW0717	1-12G	C	cytoplasmic	pink to orange	3	3	3	+	+	http://biocyc.org/ECOLI/NEW-IMAGE?type=ENZYME&object=SUCCCOASYN
surA	JW0052	95-4C	O	periplasmic	light red	4	3-4	5	+++	++++	http://biocyc.org/ECOLI/NEW-IMAGE?type=ENZYME&object=EG10985-MONOMER
thyA	JW2795	93-3E	F	cytoplasmic	slow growth/other	1	1(VVSG)	1(VVSG)	slow growth	slow growth	http://biocyc.org/ECOLI/NEW-IMAGE?type=ENZYME&object=THYMIDYLATESYN-MONOMER
tktA	JW5478	5-6A	G*	cytoplasmic	red	4	4	4	+++	+++	http://biocyc.org/ECOLI/NEW-IMAGE?type=GENE&object=EG11427
tolA	JW0729	61-12C	N*	Membrane anchored	light red	4	4,4	ND,4	++++,+++++	++,++++	http://biocyc.org/ECOLI/NEW-IMAGE?type=ENZYME&object=CPLX0-2201
tolB	JW5100	95-5A	N	periplasmic	white to lt pink	2	2,2	5,2	+,+/-	-	http://biocyc.org/ECOLI/NEW-IMAGE?type=ENZYME&object=CPLX0-2201
tolC	JW5503	79-4B	N	Outer Membrane ß-barrel protein	light red	3	3,3	4,4	+++,++	++++,++	http://biocyc.org/ECOLI/NEW-IMAGE?type=GENE&object=EG11009
tolQ	JW0727	95-7F	N	Integral Membrane Protein	white to lt pink	2	2,2	5,5-6	+,+/-	-,-	http://biocyc.org/ECOLI/NEW-IMAGE?type=ENZYME&object=CPLX0-2201
tolR	JW0728	61-12b	N	Membrane anchored	white to lt pink	2	2-3	5	+	-	http://biocyc.org/ECOLI/NEW-IMAGE?type=ENZYME&object=CPLX0-2201
tomB	JW0450	81-9H	T*	cytoplasmic	pink to light red	3	3	3	+	++	http://biocyc.org/ECOLI/NEW-IMAGE?type=ENZYME&object=EG12429-MONOMER
torI	JW5387	69-3C	K*	cytoplasmic*	pink to orange	3	3	4	++	+/-	http://biocyc.org/ECOLI/NEW-IMAGE?type=ENZYME&object=MONOMER0-1641
tpiA	JW3890	3-6G	G	cytoplasmic	red	4	4	3	+++++	+++	http://biocyc.org/ECOLI/NEW-IMAGE?type=GENE&object=EG11015
tpr	JW1219	67-2B	J*	cytoplasmic	dark red	6	6	4	++++	++++(+)	http://biocyc.org/ECOLI/NEW-IMAGE?type=ENZYME&object=EG11016-MONOMER
treR	JW4200	1-8G	K	cytoplasmic	dark red	6	6	4	+++++	+++++	http://biocyc.org/ECOLI/NEW-IMAGE?type=ENZYME&object=EG12202-MONOMER
trpA	JW1252	41-4H	E	cytoplasmic	white to lt pink	2	2,1	3,3	+,+/-	+/-.+/-	http://biocyc.org/ECOLI/NEW-IMAGE?type=ENZYME&object=TRYPSYN-APROTEIN
trpB	JW1253	41-5A	E	cytoplasmic	white to lt pink	2	2	3	+	+/-	http://biocyc.org/ECOLI/NEW-IMAGE?type=ENZYME&object=TRYPSYN-BPROTEIN
trpC	JW1254	59-8F	E	cytoplasmic	white to lt pink	2	2,3,2	3,3,4	NA,+/-,+/-	++++,-,-	http://biocyc.org/ECOLI/NEW-IMAGE?type=ENZYME&object=PRAI-IGPS
trpD	JW1255	41-5B	E	cytoplasmic	white to lt pink	2	2,2	3,4	+,+	++,+/-	http://biocyc.org/ECOLI/NEW-IMAGE?type=ENZYME&object=ANTHRANSYNCOMPII-MONOMER
trpD	'	41-5B	'	'	'	'	3,2-3	4,3	+,+	++,+	'
trpE	JW1256	41-5C	E	cytoplasmic	white to lt pink	2	2,2	4	++,+/-	++,+/-	http://biocyc.org/ECOLI/NEW-IMAGE?type=ENZYME&object=ANTHRANSYNCOMPI-MONOMER
trpE	'	41-5C	'	'	'	'	3,3	4	+++,++	++++,++	'
truB	JW3135	61-5B	J	cytoplasmic	dark red	6	5-6	4	+++++	++++	http://biocyc.org/ECOLI/NEW-IMAGE?type=GENE&object=EG11177
ubiE	JW5581	43-8D	H	cytoplasmic	slow growth/other	1	1,2,1(SG)	2,1,2(SG)	-,+,-	-,-,-	http://biocyc.org/ECOLI/NEW-IMAGE?type=ENZYME&object=2-OCTAPRENYL-METHOXY-BENZOQ-METH-MONOMER
ubiF	JW0659	25-8G	H	cytoplasmic	slow growth/other	2	2,2(SG)	2,2(SG)	+,+/-	+/-,-	http://biocyc.org/ECOLI/NEW-IMAGE?type=ENZYME&object=OCTAPRENYL-METHYL-METHOXY-BENZOQ-OH-MON
ubiG	JW2226	95-7B	H	cytoplasmic	slow growth/other	1	1(SG),1(SG)	1(SG),1(SG)	ND,-	ND,-	http://biocyc.org/ECOLI/NEW-IMAGE?type=ENZYME&object=DHHB-METHYLTRANSFER-MONOMER
ubiH	JW2875	79-10B	H	cytoplasmic	slow growth/other	1	1,1(SG)	1,1(SG)	-	-	http://biocyc.org/ECOLI/NEW-IMAGE?type=ENZYME&object=OCTAPRENYL-METHOXYPHENOL-OH-MONOMER
uidC	JW1607	67-2E	G*	Outer Membrane ß-barrel protein	dark red	6	6	4	++++(+)	++++	http://biocyc.org/ECOLI/NEW-IMAGE?type=ENZYME&object=G6866-MONOMER
uspE	JW1327	19-11H	T	cytoplasmic	light red/other	3	3-4	4	+++	+	http://biocyc.org/ECOLI/NEW-IMAGE?type=ENZYME&object=EG11246-MONOMER
wzxE	JW3766	49-3G	M*	Integral Membrane Protein	pink to orange	3	3,3	4,ND	+++,++	++,++	http://biocyc.org/ECOLI/NEW-IMAGE?type=ENZYME&object=EG11486-MONOMER
xapR	JW2396	1-9D	K	cytoplasmic	pink to light red	6	6,5	4, 4	++,+++	+++, +++	http://biocyc.org/ECOLI/NEW-IMAGE?type=ENZYME&object=EG11146-MONOMER
ybaM	JW0455	15-5E	S*	cytoplasmic	light red	6	6	4	+++++	+++++	http://biocyc.org/ECOLI/NEW-IMAGE?type=ENZYME&object=EG12830-MONOMER
ybaP	JW0471	15-5G	S	cytoplasmic	dark red	6	5-6	4	+++++	+++++	http://biocyc.org/ECOLI/NEW-IMAGE?type=ENZYME&object=G6258-MONOMER
ybcI	JW0516	15-6E	R	Integral Membrane Protein	pink to orange	3	2-3	3-4	++	++	http://biocyc.org/ECOLI/NEW-IMAGE?type=ENZYME&object=EG12708-MONOMER
ybeZ	JW0657	65-4E	T	cytoplasmic	dark red	6	6	4	+++++	+++++	http://biocyc.org/ECOLI/NEW-IMAGE?type=ENZYME&object=G6363-MONOMER
ybgC	JW0726	21-3D	R	cytoplasmic	light red	3	3	4-5	+++	+++	http://biocyc.org/ECOLI/NEW-IMAGE?type=ENZYME&object=EG11110-MONOMER
ycbR	JW0922	43-11A	U	periplasmic	red	6	5-6	4	+++	+++	http://biocyc.org/ECOLI/NEW-IMAGE?type=GENE&object=G6481
ycgV	JW1193	23-7D	M	cytoplasmic	light red	3	3	4	++++	++++	http://biocyc.org/ECOLI/NEW-IMAGE?type=ENZYME&object=G6629-MONOMER
yciC	JW1247	13-7G	S*	Integral Membrane Protein	light red	4	3, 4	4, 4	+++, +++	++, ++	http://biocyc.org/ECOLI/NEW-IMAGE?type=ENZYME&object=EG11123-MONOMER
yciM	JW1272	95-1C	G	periplasmic	pink to orange	2	2,3,2	5,4,ND	+, ++,++	+++, ++,+/-	http://biocyc.org/ECOLI/NEW-IMAGE?type=ENZYME&object=EG12691-MONOMER
ydaF	JW1349	13-9G	S*	cytoplasmic	light red	3	2-3,2-3	4,4	++,++	+++	http://biocyc.org/ECOLI/NEW-IMAGE?type=ENZYME&object=MONOMER0-2670
ydaM	JW5206	75-10G	T	cytoplasmic	white to lt pink	1	1	4	+	-	http://biocyc.org/ECOLI/NEW-IMAGE?type=ENZYME&object=G6673-MONOMER
ydaT	JW1353	13-9H	S*	cytoplasmic	pink to orange	3	3,2-3	4-5,4-5	++++, ++	++,+++	http://biocyc.org/ECOLI/NEW-IMAGE?type=GENE&object=G6682
ydbH	JW1376	13-10G	S*	Membrane anchored	pink to light red	4	4	4	+++++	++++	http://biocyc.org/ECOLI/NEW-IMAGE?type=ENZYME&object=G6703-MONOMER
ydcI	JW5226	75-12C	K	cytoplasmic	white to lt pink	1	1	4	+	-	http://biocyc.org/ECOLI/NEW-IMAGE?type=ENZYME&object=G6737-MONOMER
ydeJ	JW1530	19-9G	R	cytoplasmic	dark red	6	6	4	+++++	+++++	http://biocyc.org/ECOLI/NEW-IMAGE?type=ENZYME&object=EG11645-MONOMER
ydiT	JW1690	29-6D	C	cytoplasmic	light red	4	3-4	3	+++	++	http://biocyc.org/ECOLI/NEW-IMAGE?type=ENZYME&object=G6923-MONOMER
yecH	JW1894	11-12A	R*	cytoplasmic	light red	4	4	4	+++++	+++++	http://biocyc.org/ECOLI/NEW-IMAGE?type=ENZYME&object=G7036-MONOMER
yedQ	JW5832	87-9H	T	Integral Membrane Protein	red	6	6	4	+++++	+++++	http://biocyc.org/ECOLI/NEW-IMAGE?type=GENE&object=G7049
yedV	JW1951	3-11D	T	Membrane anchored	light red	3	3	4	++	+	http://biocyc.org/ECOLI/NEW-IMAGE?type=ENZYME&object=G7056-MONOMER
yeeN	JW1964	19-8G	S	cytoplasmic	dark red	6	5-6	4-5	+++++	++	http://biocyc.org/ECOLI/NEW-IMAGE?type=ENZYME&object=G7068-MONOMER
yeiL	JW2150	9-7G	T*	cytoplasmic	pink to orange	3	3	4	+	+/-	http://biocyc.org/ECOLI/NEW-IMAGE?type=ENZYME&object=EG12031-MONOMER
yeiR	JW2161	21-8E	R	cytoplasmic	dark red	6	6	ND	+++++	++++	http://biocyc.org/ECOLI/NEW-IMAGE?type=GENE&object=EG12104
yfcL	JW2322	9-10E	S*	cytoplasmic	dark red	6	5-6	4	+++++	++++(+)	http://biocyc.org/ECOLI/NEW-IMAGE?type=ENZYME&object=G7200-MONOMER
yfeW	JW5495	77-11E	M	periplasmic	dark red	6	6,5-6	3,4	++++,++++	+++++,+++++	http://biocyc.org/ECOLI/NEW-IMAGE?type=ENZYME&object=G7265-MONOMER
yfgC	JW2479	29-10D	R	periplasmic	dark red	6	6	4	+++++	+++++	http://biocyc.org/ECOLI/NEW-IMAGE?type=ENZYME&object=G7311-MONOMER
ygfZ	JW2866	33-3E	R	cytoplasmic	slow growth/other	4	3-4	3	+++	+++	http://biocyc.org/ECOLI/NEW-IMAGE?type=ENZYME&object=G7511-MONOMER
ygiU	JW2990	33-6G	T*	cytoplasmic	dark red	6	6	4	+++++	+++++	http://biocyc.org/ECOLI/NEW-IMAGE?type=ENZYME&object=G7572-MONOMER
yhbJ	JW3172	35-2B	R	cytoplasmic	dark red	6	6,6	4	+++	+++++	http://biocyc.org/ECOLI/NEW-IMAGE?type=ENZYME&object=EG12146-MONOMER
yheV	JW3312	61-4C	S*	cytoplasmic	dark red	6	6	4	+++++	+++	http://biocyc.org/ECOLI/NEW-IMAGE?type=ENZYME&object=MONOMER0-2688
yiaK	JW3457	29-12G	C	cytoplasmic	light red	2	2,2	4,4	+/-	-	http://biocyc.org/ECOLI/NEW-IMAGE?type=ENZYME&object=EG12279-MONOMER
yiaK	'	29-12G	'	'	light red	'	3-4,3-4	4,4	++++	+++	'
yicC	JW3619	35-12G	S	cytoplasmic	light red	3	2,3	4,4	++,++	++++,++	http://biocyc.org/ECOLI/NEW-IMAGE?type=ENZYME&object=EG11192-MONOMER
yieP	JW5068	87-1G	K*	cytoplasmic	white to lt pink	1	1	4	+/-	-	http://biocyc.org/ECOLI/NEW-IMAGE?type=ENZYME&object=EG11733-MONOMER
yjjW	JW4342	39-5F	O	cytoplasmic	light red	4	4-5	4	+++	+++	http://biocyc.org/ECOLI/NEW-IMAGE?type=ENZYME&object=G7953-MONOMER
ykgH	JW0302	31-5F	S	Integral Membrane Protein	light red	3	3-4	4	+++	++	http://biocyc.org/ECOLI/NEW-IMAGE?type=ENZYME&object=G6180-MONOMER
ymgE	JW1184	49-11H	S	Integral Membrane Protein	pink to orange	3	3	4	++	++	http://biocyc.org/ECOLI/NEW-IMAGE?type=ENZYME&object=G6624-MONOMER
ymgE	'	49-11H	'	'	pink to orange	'	3-4	4	+	+	http://biocyc.org/ECOLI/NEW-IMAGE?type=ENZYME&object=G6605-MONOMER
ynaK	JW1359	13-10C	K	cytoplasmic	light red	4	4	4	+++(+)	+++++	http://biocyc.org/ECOLI/NEW-IMAGE?type=ENZYME&object=G6688-MONOMER
yncG	JW1449	81-6A	O	cytoplasmic	pink to orange	3	3	4	+++	+(+)	http://biocyc.org/ECOLI/NEW-IMAGE?type=ENZYME&object=G6765-MONOMER
ynjD	JW5286	67-11H	R	cytoplasmic	light red	4	4	4	+++	+++++	http://biocyc.org/ECOLI/NEW-IMAGE?type=ENZYME&object=YNJD-MONOMER
yoeE	JW1980	25-2D	P	cytoplasmic	dark red	6	5-6,5-6	4,3	++++,+++++	+++++,+++++	http://biocyc.org/ECOLI/NEW-IMAGE?type=ENZYME&object=G7078-MONOMER
yqaB	JW2665	23-1G	R	cytoplasmic	light red	4	4	3	++	+++	http://biocyc.org/ECOLI/NEW-IMAGE?type=ENZYME&object=G7408-MONOMER
zraR	JW3968	5-2G	T	cytoplasmic	dark red	6	5-6	4	+++++	++++	http://biocyc.org/ECOLI/NEW-IMAGE?type=ENZYME&object=HYDG-MONOMER
			* Best pick / changed	* Changed from Echobase		Commas delimit separate experiments in respective order. NA = not available
Strains removed from list which after checking more carefully. Includes mutants in genes in related pathways. All were WT for curli production by CR.
alaS	JW2667	95-4B	J	cytoplasmic	light red	N/A	5	4	++++	++++	http://biocyc.org/ECOLI/NEW-IMAGE?type=ENZYME&object=ALAS-MONOMER
appB	JW0961	3-1G	C	Integral Membrane Protein	red	N/A	5-6,5	3-4,4	++++,++++	+++++,++++	http://biocyc.org/ECOLI/NEW-IMAGE?type=GENE&object=EG11379
arnT	JW2251	21-9E	M	Integral Membrane Protein	red	N/A	5	ND	++++	++++	http://biocyc.org/ECOLI/NEW-IMAGE?type=GENE&object=G7170
aroF	JW2582	41-9F	E	cytoplasmic	red	N/A	5	4	++++	++++	http://biocyc.org/ECOLI/NEW-IMAGE?type=GENE&object=EG10078
atpD	JW3710	93-1F	C	cytoplasmic	red	N/A	4-5	5	++++	++++	http://biocyc.org/ECOLI/NEW-IMAGE?type=GENE&object=EG10101
bioH	JW3375	89-5D	R	cytoplasmic	red	N/A	4-5	4	++++	++++	http://biocyc.org/ECOLI/NEW-IMAGE?type=GENE&object=EG10122
btuD	JW1699	55-7D	H	cytoplasmic	dark red	N/A	5,5-6	4,4	++++,++++	++++,++++	http://biocyc.org/ECOLI/NEW-IMAGE?type=ENZYME&object=BTUD-MONOMER
cbpA	JW0985	45-9D	O	cytoplasmic	red	N/A	5,4,4	4,4,4	++++,++++,++++	++++,++++,++++	http://biocyc.org/ECOLI/NEW-IMAGE?type=GENE&object=EG12193
csgC	JW1026	91-3B	M*	periplasmic	red	N/A	5, 5	4, 3	++++	++++	http://biocyc.org/ECOLI/NEW-IMAGE?type=GENE&object=G6548
cspC	JW1812	63-3F	K	cytoplasmic	light red	N/A	5	4	++++	+++(+)	http://biocyc.org/ECOLI/NEW-IMAGE?type=ENZYME&object=EG12204-MONOMER
cusS	JW5082	75-3A	T	Integral Membrane Protein	red	N/A	5, 5	4, 4	++++	++++	http://biocyc.org/ECOLI/NEW-IMAGE?type=GENE-IN-MAP&object=G6318
emtA	JW5821	87-8F	M	Outer membrane Lipoprotein	red	N/A	4-5	4	++++	+++(+)	http://biocyc.org/ECOLI/NEW-IMAGE?type=GENE&object=G6622
fecC	JW4249	57-3B	H	Integral Membrane Protein	dark red	N/A	4-5	4	++++	++++	http://biocyc.org/ECOLI/NEW-IMAGE?type=ENZYME&object=FECC-MONOMER
guaA	JW2491	95-6C	F	cytoplasmic	red	N/A	4-5,4-5,5-6,5	4,4,4,4	++++,++++,++++,++++	++++,++++,++++	http://biocyc.org/ECOLI/NEW-IMAGE?type=GENE&object=EG10420
ilvB	JW3646	41-11B	E	cytoplasmic	red	N/A	5	4	++++	++++	http://biocyc.org/ECOLI/NEW-IMAGE?type=ENZYME&object=LARGEILVB-MONOMER
lpxL	JW1041	93-3C	M	Membrane anchored	red	N/A	5	ND	++++	NA	http://biocyc.org/ECOLI/NEW-IMAGE?type=GENE&object=EG10464
lpxM	JW1844	45-1G	M	Membrane anchored	red	N/A	5	ND	++++	++++	http://biocyc.org/ECOLI/NEW-IMAGE?type=GENE&object=EG10614
paaF	JW1388	43-4F	I	cytoplasmic	dark red	N/A	5	5	++++	++++	http://biocyc.org/ECOLI/NEW-IMAGE?type=ENZYME&object=G6714-MONOMER
pagP	JW0617	81-4A	M*	Outer Membrane ß-barrel protein	red	N/A	5	ND	NA	++++	http://biocyc.org/ECOLI/NEW-IMAGE?type=GENE&object=EG12180
phoP	JW1116	3-10A	K	cytoplasmic	red	N/A	5	4	++++	++++	http://biocyc.org/ECOLI/NEW-IMAGE?type=GENE&object=EG10731
phoQ	JW1115	3-10B	T	Integral Membrane Protein	red	N/A	5	4	++++	+++(+)	http://biocyc.org/ECOLI/NEW-IMAGE?type=GENE-IN-MAP&object=EG10732
purT	JW1838	53-3B	F	cytoplasmic	dark red	N/A	5,5,5	4,4,4	++++,++++,++++	++++,++++,++++	http://biocyc.org/ECOLI/NEW-IMAGE?type=ENZYME&object=GARTRANSFORMYL2-MONOMER
pyrI	JW4203	53-6H	F	cytoplasmic	red	N/A	5	4	++++	NA	http://ecocyc.org/ECOLI/NEW-IMAGE?type=ENZYME&object=ASPCARBTRANS-CPLX
pyrL	JW4205	39-2G	K*	cytoplasmic	dark red	N/A	4-5	5	++++	NA	http://ecocyc.org/ECOLI/NEW-IMAGE?type=ENZYME&object=EG11279-MONOMER
waaB	JW3603	83-10D	M	cytoplasmic	red	N/A	5,5,5	4,ND,ND	++++,++++,++++	++++,++++,++++	http://biocyc.org/ECOLI/NEW-IMAGE?type=GENE&object=EG11351
waaI	JW3602	45-5H	M	cytoplasmic	red	N/A	5,4-5,4-5,4-5	4,4,ND,ND	++++,++++,++++,++++	+++,++++,+++++,++++	http://biocyc.org/ECOLI/NEW-IMAGE?type=GENE-IN-MAP&object=EG11352
waaL	JW3597	45-5E	M	Integral Membrane Protein	red	N/A	4-5,4-5,5,5	4,4,ND,ND	++++,++++,++++,++++	++++,++++,ND,++++	http://biocyc.org/ECOLI/NEW-IMAGE?type=GENE-IN-MAP&object=EG11424
waaQ	JW3607	45-6D	M	cytoplasmic	red	N/A	4-5,5,5	4,ND,ND	++++,++++,+++++	++++,++++,+++++	http://biocyc.org/ECOLI/NEW-IMAGE?type=GENE&object=EG11341
waaY	JW3600	45-5F	M*	cytoplasmic	red	N/A	5,5,5,5	4,4,ND,ND	++++,++++,++++,++++	++++,+++++,++++,++++	http://biocyc.org/ECOLI/NEW-IMAGE?type=GENE&object=EG11425
waaZ	JW3599	83-10C	M*	cytoplasmic	red	N/A	5,5,5	4,ND,ND	++++,++++,++++	++++,++++,++++	http://biocyc.org/ECOLI/NEW-IMAGE?type=GENE&object=EG11426
rph	JW3618	65-9H	J	cytoplasmic	red	N/A	5	4	++++	++++	http://biocyc.org/ECOLI/NEW-IMAGE?type=GENE&object=EG10863
tktB	JW2449	3-5F	G	cytoplasmic	red	N/A	5	4	++++	++++	http://biocyc.org/ECOLI/NEW-IMAGE?type=GENE&object=EG12100
ubiC	JW5713	71-10F	H*	cytoplasmic	light red	N/A	4	4	++++	++++	http://biocyc.org/ECOLI/NEW-IMAGE?type=GENE&object=EG11369
yceP	JW5152	75-7E	T*	cytoplasmic	light red	N/A	5	4	++++	++++	http://biocyc.org/ECOLI/NEW-IMAGE?type=ENZYME&object=G6557-MONOMER
ycjU	JW1310	47-4F	R	cytoplasmic	dark red	N/A	5,5,5	4,4,4	++++,ND,++++	++,ND,++++	http://biocyc.org/ECOLI/NEW-IMAGE?type=ENZYME&object=G6655-MONOMER
ygiH	JW3031	33-8H	S,I*	Integral Membrane Protein	dark red	N/A	5	4	++++	++++	http://ecocyc.org/ECOLI/NEW-IMAGE?type=ENZYME&object=EG11674-MONOMER
yhaK	JW3077	5-4E	R	cytoplasmic	red	N/A	4-5	4	++++	++++	http://biocyc.org/ECOLI/NEW-IMAGE?type=GENE&object=G7620
yjiK	JW5869	89-2C	S	Membrane anchored	red	N/A	4-5	4	++++	++++	http://biocyc.org/ECOLI/NEW-IMAGE?type=GENE&object=G7930
yniD	JW5911	67-11F	S*	Membrane anchored	light red	N/A	4-5	4	++++	++++	http://biocyc.org/ECOLI/NEW-IMAGE?type=ENZYME&object=MONOMER0-2675
yoaE	JW1805	23-12H	N	Integral Membrane Protein	light red	N/A	5	4	++++	++++	http://biocyc.org/ECOLI/NEW-IMAGE?type=GENE&object=G6997
ypfG	JW2450	11-1C	S*	cytoplasmic	light red	N/A	4-5,5	4,4	++++	++++	http://biocyc.org/ECOLI/NEW-IMAGE?type=ENZYME&object=G7295-MONOMER
yqeC	JW5464	69-5H	S*	cytoplasmic	dark red	N/A	5-6	4	++++	++++	http://biocyc.org/ECOLI/NEW-IMAGE?type=ENZYME&object=G7495-MONOMER
yqiK	JW3023	33-8E	S	Membrane anchored	dark red	N/A	5	4	++++	++++	http://biocyc.org/ECOLI/NEW-IMAGE?type=ENZYME&object=G7589-MONOMER
yecH	JW1894	11-12A	S*	cytoplasmic	pink to light red	N/A	4-5	4	++++	++++	http://biocyc.org/ECOLI/NEW-IMAGE?type=ENZYME&object=G7036-MONOMER
argF	JW0266	41-3E	E	cytoplasmic	light red	N/A	5,4-5(dry),5	4,4,ND,ND	++++,+++++,+++++	++++,+++++,+++	http://biocyc.org/ECOLI/NEW-IMAGE?type=GENE&object=EG10067
argI	JW4211	65-12G	E	cytoplasmic	red	N/A	5	ND	++++	+++	http://biocyc.org/ECOLI/NEW-IMAGE?type=GENE&object=EG10069
aroG	JW0737	65-2F	E	cytoplasmic	red	N/A	5	4	+++++	+++++	http://biocyc.org/ECOLI/NEW-IMAGE?type=GENE&object=EG10079
aroL	JW0379	41-3G	E	cytoplasmic	red	N/A	5	4	+++++	+++++	http://biocyc.org/ECOLI/NEW-IMAGE?type=GENE&object=EG10082
crl	JW0230	43-9H	K*	cytoplasmic	red	N/A	5	4	+++	++++	http://biocyc.org/ECOLI/NEW-IMAGE?type=ENZYME&object=EG11092-MONOMER
fre	JW3820	43-8E	C	cytoplasmic	red	N/A	4-5	2	+++	+++(+)	http://biocyc.org/ECOLI/NEW-IMAGE?type=ENZYME&object=FMNREDUCT-MONOMER
fucO	JW2770	85-2B	C	cytoplasmic	light red	N/A	5	4	+++	+++	http://biocyc.org/ECOLI/NEW-IMAGE?type=ENZYME&object=LACTALDREDUCT-MONOMER
galM	JW0739	1-12H	G	cytoplasmic	red	N/A	5,5	4,4	++++,++++	+++++,+++++	http://biocyc.org/ECOLI/NEW-IMAGE?type=GENE&object=EG11698
gltA	JW0710	5-5F	C	cytoplasmic	dark red	N/A	5-6	4	+++(+)	+++	http://biocyc.org/ECOLI/NEW-IMAGE?type=ENZYME&object=CITSYN-MONOMER
hisG	JW2001	41-7D	E	cytoplasmic	light red	N/A	5	4-5	+++++	++++	http://biocyc.org/ECOLI/NEW-IMAGE?type=ENZYME&object=ATPPHOSRIBOSTRANS-MONOMER
hns	JW1225	95-1A	K*	cytoplasmic	red	N/A	5, 5	4, 3	+++++,+++	++,+++++	http://biocyc.org/ECOLI/NEW-IMAGE?type=GENE&object=EG10457
lpxP	JW2375	59-12C	M*	Membrane anchored	red	N/A	5	ND	+++, -	+++	http://biocyc.org/ECOLI/NEW-IMAGE?type=GENE&object=G7241
nanA	JW3194	41-10D	M	cytoplasmic	red	N/A	5	ND	++++	+++	http://biocyc.org/ECOLI/NEW-IMAGE?type=GENE&object=EG10637
pdxJ	JW2548	43-6H	H	cytoplasmic	light red	N/A	4-5	3-4	+++	+++	http://biocyc.org/ECOLI/NEW-IMAGE?type=ENZYME&object=CPLX0-321
waaJ	JW3601	45-5G	M	cytoplasmic	red	N/A	4-5,5,5,5	4,4,ND,ND	++++,++++,++++,++++	++++,++++,+++++,+++++	http://biocyc.org/ECOLI/NEW-IMAGE?type=GENE&object=EG11424
waaS	JW3604	45-6A	M*	cytoplasmic	red	N/A	5,5,5,5	4,4,ND,ND	++++,++++,++++,++++	++++,+++++,+++++,++++	http://biocyc.org/ECOLI/NEW-IMAGE?type=GENE&object=EG11350
rpmE	JW3907	95-3H	J	cytoplasmic	red	N/A	5	4	++++	+++	http://biocyc.org/ECOLI/NEW-IMAGE?type=GENE&object=EG10889
rumA	JW2756	85-8B	J	cytoplasmic	dark red	N/A	5	4	+++++	+++	http://biocyc.org/ECOLI/NEW-IMAGE?type=ENZYME&object=EG11247-MONOMER
sbmC	JW1991	39-8F	L	cytoplasmic	dark red	N/A	5	4	+++	+++++	http://biocyc.org/ECOLI/NEW-IMAGE?type=ENZYME&object=EG11892-MONOMER
skp	JW0173	29-8D	M	periplasmic	dark red	N/A	5	4	++++	+++	http://biocyc.org/ECOLI/NEW-IMAGE?type=ENZYME&object=EG10455-MONOMER
sucD	JW0718	83-2D	C	cytoplasmic	dark red	N/A	5	1-2	++	+++	http://biocyc.org/ECOLI/NEW-IMAGE?type=ENZYME&object=SUCCCOASYN
treC	JW4198	47-12E	G	cytoplasmic	red	N/A	4-5	4	+++	++++	http://biocyc.org/ECOLI/NEW-IMAGE?type=GENE&object=EG11402
ycfM	JW5157	75-7H	R	Outer membrane Lipoprotein	light red	N/A	5	4	++++	+++++	http://biocyc.org/ECOLI/NEW-IMAGE?type=ENZYME&object=G6565-MONOMER
ydiZ	JW1713	31-11G	S*	cytoplasmic	dark red	N/A	5	4	+++++	++++	http://biocyc.org/ECOLI/NEW-IMAGE?type=ENZYME&object=G6929-MONOMER
ygiF	JW3026	33-8F	S	cytoplasmic	dark red	N/A	6,5,5	4,4,4	+++++,+++++,+++++	+++++,+++,+++++	http://biocyc.org/ECOLI/NEW-IMAGE?type=ENZYME&object=EG11603-MONOMER
yiiS	JW3893	37-6B	S	cytoplasmic	red	N/A	5	3	++++	+++	http://biocyc.org/ECOLI/NEW-IMAGE?type=GENE&object=EG11876
yiiU	JW3899	37-6C	D*	cytoplasmic	red	N/A	5	4	+++++	+++++	http://ecocyc.org/ECOLI/NEW-IMAGE?type=ENZYME&object=EG11878-MONOMER
yjbB	JW3980	83-7D	P	Integral Membrane Protein	light red	N/A	5	4	++++	+++	http://biocyc.org/ECOLI/NEW-IMAGE?type=ENZYME&object=EG11919-MONOMER
ylcG	JW5076	79-11F	S*	cytoplasmic	red	N/A	4-5	4	+++++	+++++	http://biocyc.org/ECOLI/NEW-IMAGE?type=GENE&object=G0-10435
ymjB	JW5203	67-9D	S*	cytoplasmic	dark red	N/A	5	4	++++	+++	http://biocyc.org/ECOLI/NEW-IMAGE?type=ENZYME&object=MONOMER0-2667

## Sheet: Table S2 Suppressors & Primers
Table S2. Phenotypes of Suppressor Strains with More Than One CR Phenotype and the Primers Used.
Gene	Strain	Location	Phenotypes	Predominate Phenotype (>4:1)	PCR Gel	PCR Results	Upstream Primer	COG Family	Notes	Ecocyc link
bhsA	JW1098	13-5H	1,5	white	8	both correct	GAG AAG TCG CTT CAT AAC CG	M*	was ycfR	http://biocyc.org/ECOLI/NEW-IMAGE?type=ENZYME&object=G6570-MONOMER
btuC	JW1701	55-7F	3,5	-	13	both correct	CGC TTA CAA AAG CTG AAA TGT C	H		http://biocyc.org/ECOLI/NEW-IMAGE?type=ENZYME&object=BTUC-MONOMER
cysH	JW2732	47-7G	3.6	dark red	10	both correct	CGA AAC ATG GTG TCA GCG	H		http://biocyc.org/ECOLI/NEW-IMAGE?type=ENZYME&object=PAPSSULFOTRANS-MONOMER
dcuC	JW0616	89-4A	3,5	pink	9	both correct	CGA GAT ACA ACA ATC ATC TTA ACG	C		http://biocyc.org/ECOLI/NEW-IMAGE?type=ENZYME&object=DCUC-MONOMER
dnaQ	JW0205	53-11C	1,2,3,4	white	13	all correct	GCA TCA AGA CGT TGC CAG	L		http://biocyc.org/ECOLI/NEW-IMAGE?type=ENZYME&object=EG10243-MONOMER
fepE	JW0579	41-2A	2,6	light pink	J3,16	both correct	CTG TTT GTT GCT GAA CGC	P,M	entertobactin and O antigen length	http://biocyc.org/ECOLI/NEW-IMAGE?type=ENZYME&object=EG10297-MONOMER
flhC	JW1880	45-2B	3,5	pink	13	both correct	GTG AAA CCG CAT AAA AAT AAA GTT GG	K*		http://biocyc.org/ECOLI/NEW-IMAGE?type=ENZYME&object=MONOMER0-2488
fliG	JW1923	45-3A	2,5	-	3	both correct	GCT CAA TGT CGT TAA CTC G	N		http://biocyc.org/ECOLI/NEW-IMAGE?type=ENZYME&object=FLIG-FLAGELLAR-SWITCH-PROTEIN
glcD	JW2946	47-9B	3,4	pink	13	both correct	GCG TAC TGA ACA GAT GGA TC	C		http://biocyc.org/ECOLI/NEW-IMAGE?type=ENZYME&object=G7545-MONOMER
gshB	JW2914	43-7H	4,5	lt red	6	both correct	GCG TTA AAC TGG ATA GTG AAC G	H		http://biocyc.org/ECOLI/NEW-IMAGE?type=ENZYME&object=GLUTATHIONE-SYN-MONOMER
gsiA	JW5897	75-5A	2,5	light pink	10	both correct	GCG GAA TGA CCA ATA AAT TAC C	H*	was yliA,was E*	http://biocyc.org/ECOLI/NEW-IMAGE?type=ENZYME&object=YLIA-MONOMER
hepA	JW0058	7-9C	3,4	pink	7	both correct	CGA TGA AGA AAA CCA AAA GCG	K		http://biocyc.org/ECOLI/NEW-IMAGE?type=ENZYME&object=EG11083-MONOMER
hycI	JW2687	9-2H	3,5	pink	4	both correct	GAA AAG GTG GTG TTC AGT CAA C	C	hydrogenase maturation	http://biocyc.org/ECOLI/NEW-IMAGE?type=ENZYME&object=G7414-MONOMER
hypE	JW2700	85-1H	3,5	pink	8	both correct	CGA TTG CCG ATG TGT TCT G	O	hydrogenase maturation	http://biocyc.org/ECOLI/NEW-IMAGE?type=ENZYME&object=EG10487-MONOMER
kbl	JW3592	47-10F	3,5	pink	1	both correct	CTA TCT GGG GAG AGG AAA ATG G	H	threonine degradation to glycine	http://biocyc.org/ECOLI/NEW-IMAGE?type=ENZYME&object=AKBLIG-MONOMER
manY	JW1807	85-6E	3,5	-	4	both correct	CAC ACG TAG TTG ATG TTG C	G		http://biocyc.org/ECOLI/NEW-IMAGE?type=ENZYME&object=MANY-MONOMER
mfd	JW1100	39-7C	3,5	pink	15	both correct	GCT GAA TGT GAT TGG CTC C	L*		http://biocyc.org/ECOLI/NEW-IMAGE?type=ENZYME&object=EG11619-MONOMER
mppA	JW1322	59-9B	2,5	light pink	1	both correct	CGG CAT TCT CAT TAT TTA TAG ATA GG	E		http://biocyc.org/ECOLI/NEW-IMAGE?type=ENZYME&object=G6665-MONOMER
mutL	JW4128	39-9E	2,3,5	-	J1	all correct	GTC TGA CCC CTA TTT AAG CC	L		http://biocyc.org/ECOLI/NEW-IMAGE?type=ENZYME&object=EG11281-MONOMER
nuoH	JW2277	3-4E	5,6,1	-	6	all correct	CAA ATT CCA GGA CGA AGT GG	C		http://biocyc.org/ECOLI/NEW-IMAGE?type=ENZYME&object=NADH-DHI-CPLX
nuoI	JW2276	3-4D	2,5,6	dark red	12	all correct	CCG CAA TTC TTT GGT TTT ATT ACC	C		http://biocyc.org/ECOLI/NEW-IMAGE?type=ENZYME&object=NADH-DHI-CPLX
nuoL	JW2273	3-4A	2,5,6	-	10	all correct	GCC AAT CAG TGC TAA AGC	C		http://biocyc.org/ECOLI/NEW-IMAGE?type=ENZYME&object=NADH-DHI-CPLX
pdxB	JW2317	43-6F	1 mucoid,5	wild type	5,17	both correct	CGC CAG ATT ATG CTC AGC	H*	Mucoid white changes to WT. Can't isolate muccoid colony	http://biocyc.org/ECOLI/NEW-IMAGE?type=ENZYME&object=ERYTHRON4PDEHYDROG-MONOMER
purN	JW2485	53-4F	2,5	light pink	8	both correct	GGT AAG CCA TTA GCC GAT C	F		http://biocyc.org/ECOLI/NEW-IMAGE?type=ENZYME&object=GART-MONOMER
qseB	JW2993	5-1B	2,6	light pink	J1	both correct	GCA TCT TTG AAC ACG TAG AGA TC	K	quorum sensing regulates flhDC	http://biocyc.org/ECOLI/NEW-IMAGE?type=ENZYME&object=MONOMER0-2741
rbsK	JW3731	53-1E	2,4	-	2	both correct	GCG CAG AAT GAT GAA ATG G	G	D-ribose -> D-ribose-P, ribose synthesis for nuclotides?	http://biocyc.org/ECOLI/NEW-IMAGE?type=ENZYME&object=RIBOKIN-MONOMER
rbsR	JW3732	1-10E	2,5	wild type	10	both correct	CCA TCA AAA TAA GAC TAT CGT TGC	K	represses rbsDABCK	http://biocyc.org/ECOLI/NEW-IMAGE?type=ENZYME&object=PD03867
rdgC	JW0384	19-5F	3,5	pink	4	both correct	GTC TTT ATC GAA TGG CTG ACC	L	pillin variation in Neisseria gonorrhoeae	http://biocyc.org/ECOLI/NEW-IMAGE?type=ENZYME&object=EG12158-MONOMER
rlmF	JW5107	75-4F	3,6	pink	3	both correct	CAG GTT ACT CAT CGG TTG C	J*	was ybiN	http://biocyc.org/ECOLI/NEW-IMAGE?type=ENZYME&object=G6416-MONOMER
rnk	JW0602	49-6E	2,5	light pink	3	both correct	GCA GTT AAG CTA ACG TGC	K		http://biocyc.org/ECOLI/NEW-IMAGE?type=ENZYME&object=G6337-MONOMER
rssB	JW1223	3-10E	3,5	pink	12,16,17	NONE	GAA TGG TGA TTC TCT GCC G	T	No correct inserts - Wrong primer/Strain?	http://biocyc.org/ECOLI/NEW-IMAGE?type=ENZYME&object=EG12121-MONOMER
rsxC	JW1621	81-6D	2,5	light pink	J1	both correct	GAA GCC ATC AGC TGT AAC G	C		http://biocyc.org/ECOLI/NEW-IMAGE?type=ENZYME&object=G6873-MONOMER
sbcD	JW0388	49-5F	3,5	pink	9	both correct	GGT GTT TGA TGA ACT GGA TAC C	L		http://biocyc.org/ECOLI/NEW-IMAGE?type=ENZYME&object=EG11094-MONOMER
sfcA	JW5238	77-1B	2,5	light pink	15	both correct	CGG CAA CCT AAT TTA GGG G	C		http://biocyc.org/ECOLI/NEW-IMAGE?type=ENZYME&object=MALIC-NAD-MONOMER
ssnA	JW2847	61-1F	2,5	light pink	J2,16	both correct	GTA ACT ACG TTT GCA GCA AG	R*		http://biocyc.org/ECOLI/NEW-IMAGE?type=ENZYME&object=G7498-MONOMER
sucB	JW0716	1-12F	2,6	dark red (SG)	15	both correct	GTA GTG ATG TGT TCT GGT AAG G	C		http://biocyc.org/ECOLI/NEW-IMAGE?type=ENZYME&object=E2(O)-MONOMER
tonB	JW5195	67-9A	2,5	light pink	7	both correct	CCC TGG ATC GTT ACT GTC	M		http://biocyc.org/ECOLI/NEW-IMAGE?type=ENZYME&object=EG11012-MONOMER
uup	JW0932	55-3C	3,4-5	pink	7	both correct	GCA ACC TGC GTC TGA ATG	R		http://biocyc.org/ECOLI/NEW-IMAGE?type=ENZYME&object=UUP-MONOMER
wcaD	JW2041	43-5F	3,5	pink	9	both correct	GGC GAC AAA ATT GAA CTG C	M*		http://biocyc.org/ECOLI/NEW-IMAGE?type=ENZYME&object=G7101-MONOMER
ybaB	JW0460	25-7F	2,5	lt pink	14	both correct	GCT ACC AAA ACT GGT CGA AC	S		http://biocyc.org/ECOLI/NEW-IMAGE?type=ENZYME&object=EG11100-MONOMER
ybjN	JW0837	15-10H	3,5	pink	11	both correct	GAT TTT CGT TCC AAT TTG CAT CG	R*	3' to rimK	http://biocyc.org/ECOLI/NEW-IMAGE?type=ENZYME&object=G6447-MONOMER
ycbL	JW0910	23-3C	3,5	pink	14	both correct	GGC TAT ATT CAG GAA GAA TTG GC	R		http://biocyc.org/ECOLI/NEW-IMAGE?type=ENZYME&object=G6475-MONOMER
ycbQ	JW5122	67-7H	3,5	pink	11	both correct	GAG AAG GAA AGC GAG GAC	U	pillin ATPase	http://biocyc.org/ECOLI/NEW-IMAGE?type=ENZYME&object=G6480-MONOMER
yciU	JW1240	17-1F	2,5	light pink	5	both correct	CGA TGA TTT ACT TCA TGC GAT TTG	S*		http://biocyc.org/ECOLI/NEW-IMAGE?type=ENZYME&object=G6633-MONOMER
ydeP	JW1495	81-6B	3,5	pink	5	both correct	CAG GAA ACA AGG TTT CAG C	C	acid resistance	http://biocyc.org/ECOLI/NEW-IMAGE?type=ENZYME&object=G6791-MONOMER
ydfD	JW1567	11-6D	3,5	pink	11	both correct	CGG TAT CAG TTT TAC TCC GTG	S*		http://biocyc.org/ECOLI/NEW-IMAGE?type=ENZYME&object=EG11303-MONOMER
ydiY	JW1711	11-8F	3,5	-	J3,16	both correct	GGA TAA ATT TGC GGG GTA ATT G	M		http://biocyc.org/ECOLI/NEW-IMAGE?type=ENZYME&object=G6928-MONOMER
ydjI	JW1762	19-9H	1 mucoid,5	wild type	14	both correct	CTA TTG CAC GCT GTC AGC	G		http://biocyc.org/ECOLI/NEW-IMAGE?type=ENZYME&object=G6960-MONOMER
yebY	JW1828	11-10F	3,5	pink	12	both correct	CGA TTC ACC TGA TTT GTG C	S*		http://biocyc.org/ECOLI/NEW-IMAGE?type=ENZYME&object=G7012-MONOMER
yehE	JW2099	13-2A	3,6	pink	1	both correct	GGT GGT GCA GAG AAA CTG	S*		http://biocyc.org/ECOLI/NEW-IMAGE?type=ENZYME&object=EG11991-MONOMER
yfjW	JW2623	11-3G	3,5	pink	8	both correct	CAT CCA CGG AGA TCA TAA CG	R*		http://biocyc.org/ECOLI/NEW-IMAGE?type=ENZYME&object=G7377-MONOMER
yjbI	JW3998	37-8B	3,5	pink	4	both correct	CTA AGA ATA TCC ATT ATC TCA ATG CC	S		http://biocyc.org/ECOLI/NEW-IMAGE?type=ENZYME&object=EG11927-MONOMER
ynfH	JW5261	67-11B	5,6	-	15	both correct	GCA ATG CAT AAG CGT GAA G	C*		http://biocyc.org/ECOLI/NEW-IMAGE?type=ENZYME&object=G6848-MONOMER
cmk	JW0893	49-7C	1,2	white	J1	both correct	GCG CTA TCA ATG CTA AAT ACT CC	F		http://biocyc.org/ECOLI/NEW-IMAGE?type=ENZYME&object=CMPKI-MONOMER
fabF	JW1081	49-2E	2,3	light pink	3	both correct	CGA AAA CCA TCG CGA AAG C	Q		http://biocyc.org/ECOLI/NEW-IMAGE?type=ENZYME&object=3-OXOACYL-ACP-SYNTHII-MONOMER
mdoG	JW1035	65-4H	3,1 mucoid	pink	5	both correct	GGT TCA TAT ATG GTT AAC TAA TCT CGG	M*		http://biocyc.org/ECOLI/NEW-IMAGE?type=ENZYME&object=EG11885-MONOMER
pgm	JW0675	5-5E	1 mucoid,2 mucoid	lt pink mucoid	12	both correct	GCC GGT CAA AAC GAT TAA AGA C	G		http://biocyc.org/ECOLI/NEW-IMAGE?type=ENZYME&object=PHOSPHOGLUCMUT-MONOMER
trpD	JW1255	41-5B	2,3	light pink	9	both correct	CCA AAG TTG ACC GTT ATT CC	E		http://biocyc.org/ECOLI/NEW-IMAGE?type=ENZYME&object=ANTHRANSYNCOMPII-MONOMER
trpE	JW1256	41-5C	2,3	light pink	11	both correct	CGT GAA ATT TCC TCT CTT GC	E		http://biocyc.org/ECOLI/NEW-IMAGE?type=ENZYME&object=ANTHRANSYNCOMPI-MONOMER
yiaK	JW3547	29-12G	2,3	light pink	14	both correct	GCA ATA AGC GAT GGA CGG	C		http://biocyc.org/ECOLI/NEW-IMAGE?type=ENZYME&object=EG12279-MONOMER
ymgE	JW1184	49-11H	3,3-4	pink	7	both correct	CGA TGT TGT CTT CGG CTT G	S		http://biocyc.org/ECOLI/NEW-IMAGE?type=ENZYME&object=G6624-MONOMER
fhlA	JW2701	85-2A	3,5	pink	6	only 3's	GGT TGT GGT ATT GAA CTT TCA G	K		http://biocyc.org/ECOLI/NEW-IMAGE?type=ENZYME&object=MONOMER0-183
sdhC	JW0711	1-12A	2,6	dark red	J2	only 6	GCA TTA TAT GCT TTT CCT GGT AAT G	C		http://biocyc.org/ECOLI/NEW-IMAGE?type=ENZYME&object=SDH-MEMB1
sdhD	JW0712	1-12B	3,6(SG)	-	6	only 6(SG)	CAT GTG GGC GTT ATT CAT GAT AAG	C		http://biocyc.org/ECOLI/NEW-IMAGE?type=ENZYME&object=SDH-MEMB2
								* Best guess or changed
Distribution of function of strains with multiple CR phenotypes
COG Family	Number	# in COG Total	% of Suppressors	% of COG family
C	12	281	19.6721	4.27046
E	3	390	4.91803	0.769231
F	2	83
G	4	355	6.55738	1.12676
H	6	144	9.83607	4.16667
J	1	170
K	5	288	8.19672	1.73611
L	5	237	8.19672	2.1097
M	5	219	8.19672	2.28311
N	1	151
O	1	133
P	1	253
Q	1	95
R	5	448	8.19672	1.11607
S	7	447	11.4754	1.566
T	1	187
U	1	447

## Sheet: Table S3 Cell compartments
Table S3. Cellular localization of identified gene products.
	Number
Location	(% tot.)	Gene(s)
Cytoplasmic	211 (75.6)	aaeR, aceE, aegA, arcA, argC, aroA, aroB, aroC, aroD, aroE, aroH, aroK, asnC, aspA, aspC, atpA, atpC, atpG, atpH, carA, carB, ccmA, clpA, clpP, clpX, cmk, cpxR, crp, csgD, cusR, cyaA, cysB, cysC, cysE, cysG, cysI, cytR, dam, ddpD, dksA, dnaG, dnaK, dnaT, dps, efp, fabF, fabH, fadH, fadJ, fbp, fepC, fes, fhlA, flgM, fliI, fliT, fruR, galU, gcvA, glmM, glnA, glxK, gmhB, gmr, gnd, greA, guaB, hdfR, …
Periplasmic	11 (3.9)	cpxP, csgE, csgF, fepB, mdoG, surA, tolB, ycbR, yciM, yfeW, yfgC
Integral Membrane Proteins	35 (12.5)	appC, aroP, atpB, atpE, cmr, cpxA, eamA, envZ, essQ, fepD, fepG, kdpD, mdoC, mdoH, narQ, nhaA, nuoA, nuoJ, nuoK, nuoM, nuoN, proW, qseC, rfe, rseA, sdhC, sdhD, tolQ, wzxE, ybcI, yciC, yedQ, ykgH, ymgE, rstB
Membrane Anchored	8 (2.9)	atpF, cusB, glvG, rodZ, tolA, tolR, yedV, ydbH
Outer membrane Lipoproteins	8 (2.9)	csgG, lpp, mltA, nlpD, pal, rcsF, slp, mltB
Outer Membrane ß-barrel proteins	4 (1.4)	ompC, ompF, tolC, uidC
Extracellular	2 (0.7)	csgA, csgB

## Sheet: Table S4 Known curli affecting 
Table S4. Genes required for or known to affect curli production
Gene	Effect on Curli production	Source	Color in screen
cpxA,R	-	(23, 37, 48)	WT, dark red
crl	+	(5, 9, 53)	WT
csgA,B	Fiber subunits	(15, 31)	white
csgC	Fiber morphology b	(27)	WT
csgD	csgBAC transcription	(31)	white
csgE,Fa,G	Secretion, chaperone	(15)	white
ddhC (rfbH)	+ d	(3)	N/A e
dksA	+ o	(30)	pink
envZ	+	(26, 37)	white
hns	variable j	(4, 26, 48, 50)	WT
ihfA,B	+	(26, 48)	light pink
fis	- f	(60)	WT
flhC,D	­-	(51)	WTl
fliZ	-	(51)	WT
lon	+	(68)	mucoid white
lpp	+ f	(67)	light red
lpxM (msbB)	+ f	(40)	WT
mlrA	+	(12)	white
nagA o,C	+	(7, 30)	pink
ompR	+ o	(26, 30, 37, 48, 55, 68)	white
pal	+ c	(68)	light pink
rcsA,B,C	-	(25, 37, 68)	WTm
waaG	+ d	(3)	light pink
rpoS	+	(4, 9, 50, 55)	white
rssB	+ o	(30)	pink & WT n
rstA,B	-	(47, 48)	pink, dark red
qseB,C	none, +	(41)	variable, dark red
sdiA	-	(43)	dark red
tolA,B,Q,R	+	(68)	light pink
ycfR	+	(74)	white & WT g
ymgA (ariR)	- (via Rcs)	(66)	WT
ymgB p	- (via Rcs)	(66)	WT
Cyclic-di-GMP (GGDEF or EAL)
adrA (yaiC)	+ i	(38)	WT i
ycgF	- (via Rcs)	(63, 66)	WT
yciR (gmr,STM1703)	-	(61, 63, 70)	pink to light redh
ydaM	+	(63, 70)	white
yeaP	+	(63)	WT
yedQ	Cellulose onlyk	(20, 63, 70)	dark red
yegE (STM2123)	+	(38, 51, 63)	WT
yhdA	+	(63)	WT
yhjH (STM3611)	-	(38, 51, 61, 63)	WT
yjcC (STM4264)	-	(61)	WT
STM3388	+	(38)	N/Ae
STM1827	-	(61)	N/Ae
STM4551	+	(62)	N/Ae
Notes: Genes in bold had different CR phenotypes compared to results found in the literature.
Bas(R) and Zur were also listed as primary transcition factors, those that directly regulating curli specific
genes (34); however, we were unable to find supporting data in the indicated article (48).
a Some curli production occurs but is not cell associated (45). b Larger, more stable fibers (27) . c Inferred
from (68). d In Salmonella enterica serovar Typhimurium (DT104 Rv or LT2) (3). Abequose is not used for
E. coli O‐antigens (64). e No homolog in BW25113 (6, 39). f In Eschrelichia coli O157:H57 EHEC strain
4304. g Mostly white colonies with few red suppressors. h Pink to light red on CR plates but WT levels of
CsgG and CsgA. i AdrA is also regulated by CsgD (75); positive feedback on CsgD was seen in S.
Typhimurium MAE52 but not UMR1(38). j (‐) in E. coli K‐12 (+) in S. typhimurium. k No effect when tested
in E. coli W3110, a BW25113 relative (6, 35, 63). l flhC had mostly pinkish/light red colonies with a few
WT colonies. m rcsF is dark red. n Mostly pink colonies with few red suppressors. o Found in screens for
additional genes affecting curli production (30). p ycgZ, the mutant of which was WT for curli here,
antagonizes the repression of curli through ymgB; however, ycgZ itself does not influence csgB
transcription or curli production. Table S1 excludes the RNAs omrA and omrB which postranscriptionally
inhibit csgD translation (32).

## Sheet: Table S5 CsgD regulon
Table S5. CsgD regulon excluding csgBAC and csgDEFG.
Activates/Increases/Required	Represses/ Decreases	Evidence	Strain	Ref
adrA(yaiC), yhiE, yjbR, chbG(ydjC), recT	yagS, pepD, glnS, thyA	Microarray, Lux fusions, Primer extension	E. coli MG1655/ ompR234 strain*	(11)
adrA(yaiC), gsk, iraP(yaiB), yjgW, ymdA, yoaD, ytfI, glyA	cspA, cspB, cspG, fecR, fhuE, gatA, gatC, gatZ, (gatY, gatB, gatD)†, infA, metA, ompF, ompT, pyrB, pyrI, pepD, dps, Dps	Microarray, RT-PCR, Mass Spec of PAGE gel band	E. coli MG1655/ pT7-CsgD*	(10)
glyA, GlyA		Increased SHMT activity, β-Galactosidase	E. coli MG1655/ CsgD expression plasmids	(17)
hmp, glyA		β-Galactosidase	E. coli K-12	(18)
yiHU-O-yshA‡	yihVW‡	Activity csgD strain Luciferase	S. enterica serovar Enteritidis	(28)
PflB, GadA, WrbA, Dps, OmpW, dps, pflB, osmB, RpoS, iraP(yaiB)	TnaA, GatZ, GatY	SDS-PAGE, MALDI-TOF, RT-PCR, Western Blots	E. coli MG1655/ pT7-CsgD*	(29)
adrA		Very Low activity in a csgD strain, β-Galactosidase	S. typhimurium ATCC14028	(56)
bapA		Low levels in a csgD strain RT-PCR	S. enterica serovar Enteritidis	(42)
adrA, rpoS, rpoD, pckA, fbaA, sdhCDAB, mdh, maeB, ppsA, fbaB, fumAC, fbp, pgmI, gapA, gpmA, yehZYWX, osmY, osmE, kdpFABC, otsBA, proP, wrbA, STM4267, yghA, sodA, STM0402, cadBA, entCEBA, fhuA, fhuF,yrbFEDCB, oppABCDF, lsrACDBFGE, gltIJKL, argT, gcvTHP, fadBA, glnA, csrA, yncE, yqhE, adk, GlpX, YrbC, OppA, GltI, MglB, UgpB, DppA, RbsB, GcvT, WrbA, SodA, STM0402		Relative to a csgD strain Luciferase, MALDI-TOF proteome analysis	S. typhimurium ATCC14028	(74) **
csgBA, yccT, adrA, wrbA(data not shown)	fliE, fliFGHIJK, yhbT	β-Galactosidase	E. coli BW25113 or csgD/pBADcsgD	(49) ***
csgA, csgB, csgD, adrA, flgB, fliC, SMT3670	fimC	Microarray, RT-PCR	S. typhimurium UMR1 & MAE50,2	(73) ****
Underlined had altered curli production (Table S1 or S2) and include sdhCDAB, fbp, glnA, dps, ompF, pyrB, rpoS, lsrF, fliG, and fliI.
† Not listed in main table, levels down 2.7 to 3.3 fold (10). ‡ yihVW and yihU-PyshA are divergent operons.
* Higher levels of CsgD (54).
** Only listed genes with P values >0.05. Bold genes are <2.0 fold change. Genes with P >0.05 include mlrA, aceBA, sucAB, glpFKX, proP,
proVWX, soxS, gshA, speA, spec, speB, mglBAC, ugpBAECO, fliY, dppABCDE, rbsDACBKR, ppa
Metabolites higher in WT: Glucose, Trehalose1, Glutathione, Betaine, Acetamide, Glutamate, NAD+, Octanoic acid, Carnitine, Imidazole,
Glycogen, Methionine, Glycerol-3-osphate, Galactose, Mannose, Pyroglutamate, and Galactinol.
Metabolites higher in csgD: Succinate, Fumarate, AMP, Malate, Cadaverine, Putrescine, Proline, and Adenine.
*** The use of ChIP on chip, generating a consensus sequence, and DNase protection assays revealed several new CsgD binding sites, most
within intergenic regions. Not all of the possible twenty regulons are listed here as only a few were assayed for transcription activity.
**** In contrast to S. enterica serovar Enteritidis, the bapA and capsule operons (28, 42) were not regulated in S. typhimurium.

## Sheet: Table S6 Intergenic Regions
Table S6. Intergenic Regions in E. coli and the Number of Transcriptional Binding sites in Divergent Intergenic Regions															Data from RegulonDB		Ecocyc	Ecocyc notes
Name	Length	Orientation	L_END	R_END	Cs		Overall Curve			Name	Length	Orientation	L_END	R_END	Unique TBS	Total TBS	Total TBS
nanC_fimB	1455	Divergent	4537525	4538979	97.8		Mean	112.452		nanC_fimB	1455	Divergent	4537525	4538979	4	7	7
ygcE_ygcF	1372	Convergent	2901397	2902768	62.53		Median	67		lrhA_alaA	919	Divergent	2404664	2405582	0	0	0
iap_ygbF	950	Convergent	2875641	2876590	61.98		STDEVP	137.654		araF_ftnB	796	Divergent	1984153	1984948	3	6	6
lrhA_yfbQ	919	Divergent	2404664	2405582	51.83		Percentile	99.729		matA_ykgL	775	Divergent	310561	311335	0	0	0
dppA_proK	910	Codirectional-	3705729	3706638	79.87		Kurtosis	7.08627		csgD_csgB	754	Divergent	1102420	1103173	6	23	32	9 unique TBS including Dan; 2 Small lRNAS bind - OmrA & OmrB
betT_yahA	874	Codirectional+	330721	331594	7.13		Skew	2.01928		ydfJ'_ydfK	753	Divergent	1630310	1631062	0	0	0
yiiD_yiiE	858	Codirectional+	4076462	4077319	87.86					gltA_sdhC	708	Divergent	753692	754399	4	8	8
mngB_cydA	846	Codirectional+	769835	770680	16.59					yfaL_nrdA	695	Divergent	2342192	2342886	5	14	14	ypaB hypothetical protein within region
hdeD_gadE	798	Codirectional+	3655591	3656388	78.79		Divergent Curve			dinQ_arsR	694	Divergent	3645857	3646550	2	2	2
araF_ftnB	796	Divergent	1984153	1984948	42.76		Mean	236.088		rppH_mutH	684	Divergent	2967000	2967683	0	0	0
matA_ykgL	775	Divergent	310561	311335	6.69		Median	209		yhcC_gltB	674	Divergent	3352073	3352746	5	10	10
ycgV_ychF	768	Codirectional-	1255176	1255943	27.05		STDEVP	148.2		yjiC_iraD	672	Divergent	4554344	4555015	0	0	0
csgD_csgB	754	Divergent	1102420	1103173	23.76		Percentile	99.404		stpA_ygaW	668	Divergent	2796518	2797185	1	3	3
essQ_cspB	753	Codirectional-	1638610	1639362	35.32		Kurtosis	7.86		leuL_leuO	659	Divergent	83709	84367	2	2	2
ydfJ'_ydfK	753	Divergent	1630310	1631062	35.14		Skew	1.78244		wza_yegH	658	Divergent	2135268	2135925	1	2	2
ypjC'_ileY	750	Codirectional-	2783034	2783783	59.98					insG_yjhB	626	Divergent	4501455	4502080	0	0	0
yncH_rhsE'	749	Codirectional+	1525177	1525925	32.87					yjjP_yjjQ	618	Divergent	4600882	4601499	1	2	2
ychE_oppA	737	Codirectional+	1298469	1299205	27.99					yaiS_tauA	615	Divergent	383841	384455	2	4	4
ycdU_serX	735	Convergent	1096053	1096787	23.62					purH_rrsE	614	Divergent	4205556	4206169	3	7	7
eco_mqo	714	Convergent	2302416	2303129	49.62					malP_malT	611	Divergent	3550496	3551106	4	7	7
gltA_sdhC	708	Divergent	753692	754399	16.24					dnaA_rpmH	606	Divergent	3881753	3882358	2	2	2
ynaE_ttcC'	700	Codirectional-	1432282	1432981	30.87					hns_tdk	604	Divergent	1292146	1292749	2	10	10
iraM_ycgX	699	Codirectional-	1211227	1211925	26.11					dcuC_pagP	588	Divergent	655192	655779	3	5	5
dinQ_arsR	694	Divergent	3645857	3646550	78.58					pgaA_ycdT	586	Divergent	1091513	1092098	1	2	2
yfcV_sixA	680	Codirectional-	2453669	2454348	52.88					nmpC'_essD	572	Divergent	576049	576620	4	5	5
yjiC_iraD	672	Divergent	4554344	4555015	98.16					ileY_ygaQ'	559	Divergent	2783860	2784418	0	0	1	G7388 phantom gene overlaps ileY and the intergenic region
yobF_yebO	669	Codirectional-	1905616	1906284	41.07					ydhZ_pykF	556	Divergent	1753166	1753721	1	1	1
stpA_ygaW	668	Divergent	2796518	2797185	60.27					ykgP'_eaeH'	551	Divergent	313030	313580	0	0	1
leuL_leuO	659	Divergent	83709	84367	1.8					fucA_fucP	546	Divergent	2931711	2932256	1	2	2
wza_yegH	658	Divergent	2135268	2135925	46.02					trxB_lrp	544	Divergent	931274	931817	2	5	5
yjdN_yjdM	657	Codirectional-	4323765	4324421	93.19					aroP_pdhR	540	Divergent	121552	122091	5	11	11
gltP_yjcO	641	Convergent	4293818	4294458	92.55					insA8_uspC	537	Divergent	1977240	1977776	0	0	0
nuoA_lrhA	630	Codirectional-	2403095	2403724	51.79					yibI_mtlA	536	Divergent	3769768	3770303	2	6	6
arsC_yhiS'	628	Codirectional+	3648686	3649313	78.64					lysC_pgi	524	Divergent	4231257	4231780	1	1	1
yjjP_yjjQ	618	Divergent	4600882	4601499	99.16					hemB_yaiT'	523	Divergent	388952	389474	0	0	0
atpI_rsmG	616	Codirectional-	3920464	3921079	84.5					pntA_ydgH	523	Divergent	1675928	1676450	0	0	0
yaiS_tauA	615	Divergent	383841	384455	8.27					thrS_arpB'	523	Divergent	1800595	1801117	1	1	1
purH_rrsE	614	Divergent	4205556	4206169	90.64					minC_ycgJ	519	Divergent	1225304	1225822	0	0	0
yhaC_rnpB	613	Convergent	3267625	3268237	70.43					yhjB_yhjC	519	Divergent	3669918	3670436	0	0	0
malP_malT	611	Divergent	3550496	3551106	76.52					yieP_rrsC	480	Divergent	3939351	3939830	1	3
nth_tppB	610	Codirectional+	1710183	1710792	36.86					mdtM_yjiP'	478	Divergent	4566543	4567020	0	0
dnaA_rpmH	606	Divergent	3881753	3882358	83.66					adhE_ychE	476	Divergent	1297345	1297820	5	10	10
hns_tdk	604	Divergent	1292146	1292749	27.85					ygeV_ygeW	475	Divergent	3003809	3004283	0	0
ompF_asnS	602	Codirectional-	986206	986807	21.26					rrsD_yrdA	473	Divergent	3426785	3427257	1	5	5
fruR_mraZ	601	Codirectional+	89033	89633	1.92					caiT_fixA	471	Divergent	41932	42402	4	13	13
ppc_argE	597	Codirectional-	4151122	4151718	89.47					folD_sfmA	470	Divergent	556965	557434	0	0
yedS'_hchA	591	Codirectional+	2033268	2033858	43.82					yjgX'_yjgZ	468	Divergent	4498815	4499282	0	0
dcuC_pagP	588	Divergent	655192	655779	14.12					xisE_ymfI	464	Divergent	1200256	1200719	0	0
pgaA_ycdT	586	Divergent	1091513	1092098	23.53					ddlA_iraP	462	Divergent	400148	400609	0	0
yjhR'_yjhS	582	Convergent	4534055	4534636	97.72					yoaE_manX	462	Divergent	1899610	1900071	4	7	7
yhcC_gltB	581	Divergent	3352073	3352653	72.25					cyaY_yifL	462	Divergent	3992083	3992544	0	0
mhpE_mhpT	577	Codirectional+	374106	374682	8.06					uvrY_yecF	458	Divergent	1993384	1993841	0	0
glnS_ybfM	576	Codirectional+	706981	707556	15.24					ymfE_lit	457	Divergent	1197461	1197917	0	0
nmpC'_essD	572	Divergent	576049	576620	12.42					ygeR_xdhA	453	Divergent	2997914	2998366	0	0
dcuB_dcuR	570	Codirectional-	4346768	4347337	93.69					astC_xthA	445	Divergent	1830007	1830451	2	7	7
yodB_serU	569	Convergent	2040923	2041491	43.99					kilR_sieB	441	Divergent	1416254	1416694	0	0
gltD_gltF	559	Codirectional+	3358639	3359197	72.39					waaQ_waaA	441	Divergent	3806122	3806562	0	0
ileY_ygaQ'	559	Divergent	2783860	2784418	60					mipA_yeaG	435	Divergent	1864497	1864931	0	0
ygdH_sdaC	556	Codirectional+	2925695	2926250	63.06					ygfT_ygfU	435	Divergent	3028954	3029388	0	0
yjhV'_fecE	556	Convergent	4508157	4508712	97.17					mdh_argR	434	Divergent	3382291	3382724	3	4
ydhZ_pykF	556	Divergent	1753166	1753721	37.79					yiaF_yiaG	433	Divergent	3717068	3717500	0	0
ykgP'_eaeH'	551	Divergent	313030	313580	6.75					yjcB_yjcC	429	Divergent	4273065	4273493	0	0
fucA_fucP	546	Divergent	2931711	2932256	63.19					serT_hyaA	426	Divergent	1030936	1031361	5	8	8
tomB_acrB	545	Codirectional-	479933	480477	10.34					aqpZ_ybjD	425	Divergent	915271	915695	0	0
tfaX'_appY	545	Codirectional+	582359	582903	12.55					aslA_glmZ	424	Divergent	3984031	3984454	0	0
yiaW_aldB	544	Codirectional-	3752452	3752995	80.88					glpF_zapB	424	Divergent	4116114	4116537	2	6	6
trxB_lrp	544	Divergent	931274	931817	20.07					ompT_pauD'	423	Divergent	584857	585279	1	1
putP_efeU'	542	Codirectional+	1080037	1080578	23.28					livK_yhhK	423	Divergent	3595584	3596006	0	0
IS4_yjhB	542	Divergent	4501539	4502080	97.02					putA_putP	422	Divergent	1078106	1078527	2	8	8
aroP_pdhR	540	Divergent	121552	122091	2.62					paoA_yagU	417	Divergent	301798	302214	0	0
narI_rttR	539	Convergent	1285750	1286288	27.71					aer_patA	417	Divergent	3217099	3217515	2	2
yibI_mtlA	536	Divergent	3769768	3770303	81.25					emrK_evgA	415	Divergent	2481362	2481776	1	1
yneO'_lsrK	530	Codirectional-	1596111	1596640	34.4					ryjA_yjcD	412	Divergent	4276090	4276501	0	0
ykgD_ykgE	526	Codirectional+	320306	320831	6.9					mdtJ_tqsA	411	Divergent	1671526	1671936	0	0
lysC_pgi	524	Divergent	4231257	4231780	91.2					rpoE_nadB	407	Divergent	2708035	2708441	2	2
yfjW_ypjI'	523	Codirectional+	2773044	2773566	59.77					yegR_yegS	405	Divergent	2166331	2166735	1	1
hemB_yaiT'	523	Divergent	388952	389474	8.38					yhjA_treF	403	Divergent	3667212	3667614	2	3
pntA_ydgH	523	Divergent	1675928	1676450	36.12					yjbS_aphA	401	Divergent	4267036	4267436	0	0
thrS_arpB'	523	Divergent	1800595	1801117	38.81					yjdM_yjdA	400	Divergent	4324758	4325157	0	0
minC_ycgJ	519	Divergent	1225304	1225822	26.41					envR_acrE	398	Divergent	3411488	3411885	0	0
yhjB_yhjC	519	Divergent	3669918	3670436	79.1					speC_yqgA	397	Divergent	3107178	3107574	0	0
narK_narG	515	Codirectional+	1278572	1279086	27.56					ybhK_moaA	396	Divergent	815871	816266	3	3
sseA_ryfA	515	Codirectional+	2651362	2651876	57.15					opgC_opgG	393	Divergent	1108165	1108557	0	0
frc_yfdX	512	Codirectional-	2491277	2491788	53.7					acs_nrfA	392	Divergent	4285395	4285786	7	17	17
tyrB_yjbS	501	Convergent	4266331	4266831	91.95					uspB_uspA	390	Divergent	3637744	3638133	2	3
yjgZ_IS4	500	Convergent	4499613	4500112	96.98					ylcI_nohD	388	Divergent	579669	580056	0	0
pgi_yjbE	498	Codirectional+	4233431	4233928	91.24					nohQ'_ynfO	388	Divergent	1634392	1634779	0	0
yjiS_yjiT'	498	Codirectional+	4569939	4570436	98.5					ydiJ_ydiK	388	Divergent	1766710	1767097	0	0
ybjE_aqpZ	494	Codirectional-	914081	914574	19.7					hemC_cyaA	386	Divergent	3988790	3989175	1	1
icd_ymfD	493	Convergent	1195597	1196089	25.77					yhiL'_yhiM	382	Divergent	3632482	3632863	0	0
zupT_ribB	489	Convergent	3181346	3181834	68.57					ypfM_yffB	380	Divergent	2588889	2589268	0	0
yghJ_glcA	484	Codirectional-	3117135	3117618	67.18					yciN_topA	379	Divergent	1328693	1329071	1	11	11
sokC_nhaA	482	Codirectional+	17007	17488	0.37					nanR_dcuD	379	Divergent	3372512	3372890	2	2
IS1H_uspC	482	Divergent	1977295	1977776	42.62					citC_dpiB	378	Divergent	651080	651457	0	0
fimE_fimA	481	Codirectional+	4540657	4541137	97.87					yhgE_pck	378	Divergent	3530462	3530839	1	1
yieP_rrsC	480	Divergent	3939351	3939830	84.91					yjiY_tsr	377	Divergent	4589303	4589679	1	1
mdtM_yjiP'	478	Divergent	4566543	4567020	98.42					yaaI_dnaK	376	Divergent	11787	12162	0	0
ydaN_dbpA	477	Codirectional+	1407058	1407534	30.33					alaC_ypdA	375	Divergent	2496318	2496692	0	0
fimB_fimE	477	Codirectional+	4539583	4540059	97.84					fepB_entC	374	Divergent	623734	624107	3	13	13
adhE_ychE	476	Divergent	1297345	1297820	27.96					garP_garD	374	Divergent	3272930	3273303	0	0
ygeV_ygeW	475	Divergent	3003809	3004283	64.74					ribB_yqiC	373	Divergent	3182489	3182861	0	0
yffP_yffQ	474	Codirectional+	2561140	2561613	55.2					wrbA_ymdF	372	Divergent	1066932	1067303	0	0
ykgR_ykgP'	473	Codirectional-	312467	312939	6.73					hlyE_umuD	372	Divergent	1229618	1229989	6	16	15	Small RNA C0299 within region
rrsD_yrdA	473	Divergent	3426785	3427257	73.86					glnA_typA	372	Divergent	4056058	4056429	3	9	9
caiT_fixA	471	Divergent	41932	42402	0.9					dsbG_ahpC	371	Divergent	637797	638167	2	6	6
folD_sfmA	470	Divergent	556965	557434	12					yfcZ_fadL	371	Divergent	2458957	2459327	5	8	8
yffL_yffM	469	Codirectional+	2558921	2559389	55.15					yigE_corA	369	Divergent	3999080	3999448	0	0
yjgX'_yjgZ	468	Divergent	4498815	4499282	96.96					trmA_btuB	368	Divergent	4161294	4161661	1	1
ybcK_ybcL	464	Codirectional+	569652	570115	12.28					fruB_setB	367	Divergent	2261518	2261884	0	0
xisE_ymfI	464	Divergent	1200256	1200719	25.87					xylA_xylF	365	Divergent	3728789	3729153	4	10	10
ddlA_iraP	462	Divergent	400148	400609	8.62					malE_malK	364	Divergent	4244443	4244806	3	11	11
yoaE_manX	462	Divergent	1899610	1900071	40.94					yihG_polA	363	Divergent	4044626	4044988	1	1
cyaY_yifL	462	Divergent	3992083	3992544	86.04					uxaC_exuT	362	Divergent	3242764	3243125	2	4
cyoA_ampG	459	Codirectional-	450835	451293	9.72					coaA_thrU	361	Divergent	4173050	4173410	1	3
yqeG_yqeH	459	Codirectional+	2985099	2985557	64.34					rpiR_rpiB	358	Divergent	4311015	4311372	0	0
yhbX_leuU	458	Codirectional-	3319636	3320093	71.55					yciC_ompW	356	Divergent	1311688	1312043	0	0
uvrY_yecF	458	Divergent	1993384	1993841	42.96					ssuE_elfA	355	Divergent	996736	997090	3	5	5
ymfE_lit	457	Divergent	1197461	1197917	25.81					yacH_acnB	354	Divergent	131261	131614	3	11	11
yhgF_feoA	456	Codirectional+	3537729	3538184	76.25					ulaG_ulaA	354	Divergent	4417649	4418002	2	5	5
dapB_carA	455	Codirectional+	29196	29650	0.63					rhtA_ompX	352	Divergent	849321	849672	0	0
ydhY_ydhZ	454	Codirectional-	1752502	1752955	37.77					yfdY_lpxP	352	Divergent	2493315	2493666	0	0
ygeR_xdhA	453	Divergent	2997914	2998366	64.61					yifB_ilvL	352	Divergent	3947993	3948344	1	1
yeeN_asnW	452	Convergent	2055599	2056050	44.3					ampH_sbmA	351	Divergent	395512	395862	0	0
ybdK_hokE	452	Divergent	606607	607058	13.07					yfgF_yfgG	351	Divergent	2626961	2627311	1	1
iscR_trmJ	451	Codirectional-	2660154	2660604	57.33					ybdK_sokE	350	Divergent	606607	606956	0	0
rhaD_rhaA	450	Codirectional-	4092296	4092745	88.2					metY_argG	347	Divergent	3316312	3316658	3	5	5
gcvT_visC	447	Codirectional-	3048690	3049136	65.71					bdm_osmC	344	Divergent	1554305	1554648	2	2
astC_xthA	445	Divergent	1830007	1830451	39.44					msrB_gapA	341	Divergent	1860454	1860794	1	1
rrsG_clpB	442	Codirectional-	2729180	2729621	58.82					gntP_uxuA	339	Divergent	4549320	4549658	4	9	9
yeeW'_yoeD'	441	Convergent	2076132	2076572	44.75					araB_araC	338	Divergent	70049	70386	2	6	6
kilR_sieB	441	Divergent	1416254	1416694	30.52					narX_narK	338	Divergent	1276842	1277179	5	18	18
waaQ_waaA	441	Divergent	3806122	3806562	82.03					zwf_yebK	337	Divergent	1934339	1934675	3	3
prpB_prpC	439	Codirectional+	348797	349235	7.52					yfbV_ackA	337	Divergent	2411155	2411491	0	0
flxA_intK'	436	Convergent	1644762	1645197	35.45					aspA_fxsA	336	Divergent	4366351	4366686	3	5	5
mipA_yeaG	435	Divergent	1864497	1864931	40.19					mntH_nupC	335	Divergent	2510729	2511063	4	6	6
ygfT_ygfU	435	Divergent	3028954	3029388	65.28					ompC_micF	334	Divergent	2310772	2311105	7	19	23	2 Small RNAs bind within region - RybB & MicC
gudP_yqcA	434	Codirectional-	2920123	2920556	62.94					fhuE_hinT	333	Divergent	1160775	1161107	1	2
mdh_argR	434	Divergent	3382291	3382724	72.9					grxD_ydhO	333	Divergent	1732126	1732458	1	2
yiaF_yiaG	433	Divergent	3717068	3717500	80.11					sthA_fabR	333	Divergent	4158814	4159146	0	0
lysQ_nadA	432	Codirectional+	780876	781307	16.83					nagB_nagE	332	Divergent	702835	703166	2	4
ybbP_rhsD	430	Codirectional+	522055	522484	11.25					ppsA_ppsR	332	Divergent	1785137	1785468	1	1
yhdV_yhdW'	430	Codirectional+	3416634	3417063	73.64					ycgB_dadA	329	Divergent	1236465	1236793	2	11	12
tldD_yhdP	429	Codirectional-	3390051	3390479	73.07					glyA_hmp	327	Divergent	2683530	2683856	5	8	8
yjcB_yjcC	429	Divergent	4273065	4273493	92.1					nac_asnV	326	Divergent	2059958	2060283	2	2
yobD_yebN	428	Codirectional+	1903284	1903711	41.02					yjfY_rpsF	326	Divergent	4422815	4423140	0	0
serT_hyaA	426	Divergent	1030936	1031361	22.22					upp_purM	324	Divergent	2618895	2619218	2	2
ygjK_fadH	425	Codirectional+	3229262	3229686	69.6					frdA_yjeA	324	Divergent	4380342	4380665	3	7	7
aqpZ_ybjD	425	Divergent	915271	915695	19.73					ytfJ_ytfK	324	Divergent	4437286	4437609	0	0
yfaL_ypaB	424	Codirectional-	2342192	2342615	50.48					cspD_clpS	322	Divergent	921814	922135	1	1
aslA_glmZ	424	Divergent	3984031	3984454	85.87					shoB_ohsC	322	Divergent	2698220	2698541	0	0
glpF_zapB	424	Divergent	4116114	4116537	88.72					fepA_fes	320	Divergent	611718	612037	4	8	8
ynfM_asr	423	Codirectional+	1668977	1669399	35.97					yejO'_narP	319	Divergent	2288203	2288521	0	0
metK_galP	423	Codirectional+	3085883	3086305	66.51					nudE_yrfF	319	Divergent	3524172	3524490	0	0
ompT_pauD'	423	Divergent	584857	585279	12.61					bax_malS	319	Divergent	3735201	3735519	3	5	5
livK_yhhK	423	Divergent	3595584	3596006	77.5					ygcW_yqcE	318	Divergent	2898296	2898613	0	0
psuK_fruA	422	Codirectional-	2257319	2257740	48.65					ygiZ_mdaB	318	Divergent	3170234	3170551	0	0
putA_putP	422	Divergent	1078106	1078527	23.24					udk_yegE	317	Divergent	2140973	2141289	0	0
yahG_yahI	421	Codirectional+	338968	339388	7.31					zur_yjbL	317	Divergent	4258027	4258343	0	0
yoaB_yoaC	421	Codirectional+	1891736	1892156	40.77					allD_fdrA	316	Divergent	545588	545903	0	0
cspF_quuQ	421	Convergent	1640092	1640512	35.35					ybgS_aroG	315	Divergent	784541	784855	2	2
yjjV_yjjW	419	Convergent	4612284	4612702	99.41					ydiP_ydiQ	315	Divergent	1777326	1777640	0	0
yabP'_rluA	417	Convergent	59270	59686	1.28					cysJ_queD	315	Divergent	2889921	2890235	2	2
IS1D_cspH	417	Convergent	1049769	1050185	22.63					yeeL'_shiA	314	Divergent	2051353	2051666	0	0
yagT_yagU	417	Divergent	301798	302214	6.5					tdcA_tdcR	314	Divergent	3265088	3265401	5	6	6
aer_patA	417	Divergent	3217099	3217515	69.34					ycaC_ycaD	313	Divergent	944781	945093	0	0
emrK_evgA	415	Divergent	2481362	2481776	53.48					ycgF_ycgZ	313	Divergent	1214699	1215011	0	0
casA_ygcB	414	Codirectional-	2882161	2882574	62.12					kdpF_ybfA	312	Divergent	728045	728356	1	1
yahL_yahM	412	Codirectional+	344216	344627	7.42					aspS_yecD	309	Divergent	1948547	1948855	0	0
rplA_rplJ	412	Codirectional+	4177607	4178018	90.04					ppa_ytfQ	309	Divergent	4447676	4447984	0	0
ryjA_yjcD	412	Divergent	4276090	4276501	92.16					ptsA_frwC	308	Divergent	4140245	4140552	0	0
lpxT_spr	411	Codirectional+	2267590	2268000	48.87					ydhQ_valV	307	Divergent	1744152	1744458	0	0
mdtJ_tqsA	411	Divergent	1671526	1671936	36.03					ais_arnB	307	Divergent	2363643	2363949	0	0
yhjD_yhjE	410	Codirectional+	3672399	3672808	79.15					ibpA_yidQ	305	Divergent	3865446	3865750	0	0
yjbM_dusA	407	Codirectional+	4259330	4259736	91.8					yajG_bolA	304	Divergent	453392	453695	1	1
rpoE_nadB	407	Divergent	2708035	2708441	58.37					yfiD_ung	304	Divergent	2714472	2714775	6	10	10
phoR_brnQ	406	Codirectional+	418409	418814	9.02					yibB_waaD	303	Divergent	3791707	3792009	0	0
fdnI_yddM	406	Convergent	1550016	1550421	33.41					yhfA_crp	301	Divergent	3483841	3484141	2	9	9
focA_ycaO	405	Codirectional-	953690	954094	20.56					cspB_cspF	300	Divergent	1639579	1639878	0	0
yegR_yegS	405	Divergent	2166331	2166735	46.69					ynhF_purR	298	Divergent	1735570	1735867	2	2
yrdE'_accB	404	Codirectional+	3403054	3403457	73.35					yfdX_ypdI	295	Divergent	2492425	2492719	1	2
glnH_dps	403	Codirectional-	847228	847630	18.26					istR_tisB	295	Divergent	3851281	3851575	1	1
yhjA_treF	403	Divergent	3667212	3667614	79.04					glvC'_yidP	295	Divergent	3861627	3861921	0	0
ydeN_ydeO	401	Codirectional-	1580549	1580949	34.07					mlaA_yfdC	293	Divergent	2463030	2463322	0	0
yjbS_aphA	401	Divergent	4267036	4267436	91.97					yicJ_selC	292	Divergent	3833953	3834244	0	0
aroK_hofQ	400	Codirectional-	3517087	3517486	75.8					fecI_insA	291	Divergent	4516259	4516549	1	4
agaI_yraH	400	Codirectional+	3285048	3285447	70.8					maeB_talA	288	Divergent	2576400	2576687	0	0
yjdM_yjdA	400	Divergent	4324758	4325157	93.21					phoE_proB	287	Divergent	259325	259611	1	3
ycfP_ndh	399	Codirectional+	1164909	1165307	25.11					yqjH_yqjI	287	Divergent	3214514	3214800	0	0
ymgF_ycgH'	399	Codirectional+	1218425	1218823	26.26					rhaB_rhaS	287	Divergent	4095472	4095758	3	10	10
yjjY_yjtD	399	Codirectional+	4638566	4638964	99.98					ydiY_pfkB	286	Divergent	1804108	1804393	0	0
ugpB_livF	398	Codirectional-	3590349	3590746	77.38					ygbA_mutS	286	Divergent	2854829	2855114	1	3
sgcX_yjhY'	398	Codirectional-	4529675	4530072	97.63					ybcV_ybcW	285	Divergent	578818	579102	0	0
alx_sstT	398	Codirectional+	3237568	3237965	69.78					cspH_cspG	285	Divergent	1050399	1050683	0	0
envR_acrE	398	Divergent	3411488	3411885	73.53					ybjG_mdfA	284	Divergent	882612	882895	1	1
speC_yqgA	397	Divergent	3107178	3107574	66.97					paaZ_paaA	284	Divergent	1451667	1451950	3	4
asnB_nagD	396	Codirectional-	698401	698796	15.05					yibT_yibL	284	Divergent	3774404	3774687	0	0
yicT'_setC	396	Codirectional+	3834580	3834975	82.65					rhaT_sodA	284	Divergent	4098549	4098832	9	21	21	small RNA FnrS binds within this region
ybhK_moaA	396	Divergent	815871	816266	17.58					yefM_hisL	282	Divergent	2087738	2088019	1	1
sspA_rpsI	394	Codirectional-	3375443	3375836	72.75					melR_melA	282	Divergent	4339652	4339933	2	7	7
yjeJ_yjeK	394	Codirectional-	4372258	4372651	94.24					gltS_xanP	279	Divergent	3826689	3826967	0	0
nrdD_treC	393	Codirectional-	4460684	4461076	96.14					yaaJ_talB	278	Divergent	7960	8237	0	0
opgC_opgG	393	Divergent	1108165	1108557	23.88					yfaZ_nudI	278	Divergent	2362298	2362575	0	0
prfC_osmY	392	Codirectional+	4609027	4609418	99.34					pth_ychH	277	Divergent	1257737	1258013	1	1
acs_nrfA	392	Divergent	4285395	4285786	92.36					tktA_yggG	277	Divergent	3079658	3079934	0	0
uidA_uidR	390	Codirectional-	1694096	1694485	36.51					dgoR_yidX	277	Divergent	3873184	3873460	0	0
uspB_uspA	390	Divergent	3637744	3638133	78.41					metJ_metB	276	Divergent	4126419	4126694	3	8	8
ybgD_gltA	389	Codirectional-	752019	752407	16.21					mcbA_rlmF	275	Divergent	841280	841554	0	0
IS911A_eyeA	389	Codirectional+	271415	271803	5.85					ydeI_ydeJ	275	Divergent	1622522	1622796	0	0
ylcI_nohD	388	Divergent	579669	580056	12.49					yjeH_groS	275	Divergent	4368436	4368710	0	0
nohQ'_ynfO	388	Divergent	1634392	1634779	35.23					panD_yadD	273	Divergent	146695	146967	0	0
ydiJ_ydiK	388	Divergent	1766710	1767097	38.08					yagA_yagE	273	Divergent	281208	281480	0	0
torY_cutC	387	Codirectional-	1956157	1956543	42.16					ydbK_ydbJ	273	Divergent	1438809	1439081	0	0
yfjT_yfjU'	386	Convergent	2769638	2770023	59.69					anmK_slyB	273	Divergent	1717627	1717899	1	1
hemC_cyaA	386	Divergent	3988790	3989175	85.97					glpT_glpA	272	Divergent	2350397	2350668	5	17	21
dadX_cvrA	385	Convergent	1239173	1239557	26.71					yhjR_bcsE	272	Divergent	3694209	3694480	0	0
cysK_ptsH	383	Codirectional+	2531403	2531785	54.56					yjfZ_ytfA'	271	Divergent	4425446	4425716	0	0
yhiL'_yhiM	382	Divergent	3632482	3632863	78.29					dtpD_ybgI	270	Divergent	741780	742049	0	0
yciG_trpA	380	Codirectional-	1314060	1314439	28.32					ppiA_tsgA	270	Divergent	3490320	3490589	4	6	6
fre_fadA	380	Convergent	4025252	4025631	86.76					yihA_csrC	270	Divergent	4048789	4049058	0	0
ypfM_yffB	380	Divergent	2588889	2589268	55.8					ykgA'_ykgQ'	269	Divergent	316394	316662	0	0
metT_asnB	379	Codirectional-	696357	696735	15.01					ybjL_ybjM	269	Divergent	889043	889311	0	0
yciN_topA	379	Divergent	1328693	1329071	28.64					chaA_chaB	269	Divergent	1271073	1271341	0	0
nanR_dcuD	379	Divergent	3372512	3372890	72.69					yjbT_psiE	269	Divergent	4238079	4238347	2	3
citC_dpiB	378	Divergent	651080	651457	14.03					glgS_yqiJ	268	Divergent	3189962	3190229	1	1
yhgE_pck	378	Divergent	3530462	3530839	76.09					ansP_yncG	266	Divergent	1524005	1524270	0	0
treR_mgtA	378	Divergent	4465270	4465647	96.24					pepA_lptF	266	Divergent	4483975	4484240	1	1
hemG_rrsA	377	Codirectional+	4033177	4033553	86.93					pncB_pepN	265	Divergent	989580	989844	2	3
yjiY_tsr	377	Divergent	4589303	4589679	98.91					fliC_fliD	265	Divergent	2001631	2001895	1	2
yjhX_yjhZ'	376	Codirectional-	4532077	4532452	97.68					azuC_yecR	262	Divergent	1985984	1986245	2	4
yahJ_yahK	376	Codirectional+	341732	342107	7.37					copA_ybaS	261	Divergent	510604	510864	1	1
yaaI_dnaK	376	Divergent	11787	12162	0.25					ycfT_lolC	261	Divergent	1174389	1174649	0	0
yohP_dusC	375	Convergent	2227085	2227459	48					ysgA_udp	261	Divergent	4014193	4014453	2	5	5
yfdZ_ypdA	375	Divergent	2496318	2496692	53.8					pepD_gpt	260	Divergent	255717	255976	1	1
fepB_entC	374	Divergent	623734	624107	13.44					cbpA_yccE	260	Divergent	1062999	1063258	0	0
garP_garD	374	Divergent	3272930	3273303	70.54					yaiY_yaiZ	259	Divergent	398558	398816	0	0
murI_rrsB	373	Codirectional+	4164309	4164681	89.75					gltX_valU	258	Divergent	2518695	2518952	1	3
ribB_yqiC	373	Divergent	3182489	3182861	68.59					rplU_ispB	258	Divergent	3331474	3331731	0	0
rfbB_galF	372	Codirectional-	2111086	2111457	45.5					yahC_yahD	257	Divergent	334247	334503	0	0
yciX_acnA	372	Codirectional+	1333483	1333854	28.74					folE_yeiG	257	Divergent	2241675	2241931	1	4
wrbA_ymdF	372	Divergent	1066932	1067303	23					purL_mltF	257	Divergent	2693566	2693822	1	1
hlyE_umuD	372	Divergent	1229618	1229989	26.5					ligB_gmk	257	Divergent	3819194	3819450	0	0
glnA_typA	372	Divergent	4056058	4056429	87.42					yjjI_deoC	257	Divergent	4615089	4615345	4	7	7
xylE_malG	371	Codirectional-	4240278	4240648	91.39					fbaB_yegT	256	Divergent	2176587	2176842	0	0
ydaY'_ynaA'	371	Codirectional+	1424107	1424477	30.69					ascG_ascF	256	Divergent	2837290	2837545	2	3
yibL_lldP	371	Codirectional+	3775051	3775421	81.36					mltB_srlA	255	Divergent	2823599	2823853	1	1
ycgI'_minE	371	Convergent	1223131	1223501	26.36					lptD_djlA	254	Divergent	57110	57363	0	0
dsbG_ahpC	371	Divergent	637797	638167	13.75					ydaM_ydaN	254	Divergent	1405820	1406073	0	0
yfcZ_fadL	371	Divergent	2458957	2459327	53					yqeF_yqeG	254	Divergent	2983615	2983868	0	0
yadN_folK	369	Codirectional-	156884	157252	3.38					hdeA_hdeD	254	Divergent	3654764	3655017	8	17	18
ydjL_yeaC	369	Codirectional-	1859357	1859725	40.08					uvrA_ssb	253	Divergent	4271895	4272147	2	5	5
gadX_gadA	369	Codirectional-	3663834	3664202	78.97					cysD_iap	251	Divergent	2874352	2874602	1	1
ybbD'_ylbI'	369	Codirectional+	528355	528723	11.39					exbB_metC	251	Divergent	3150007	3150257	1	2
yigE_corA	369	Divergent	3999080	3999448	86.19					glcD_glcC	250	Divergent	3126044	3126293	5	9	10
yoeG'_yoeH'	368	Codirectional-	2065917	2066284	44.53					potA_pepT	249	Divergent	1184818	1185066	0	0
trmA_btuB	368	Divergent	4161294	4161661	89.69					yjiH_kptA	249	Divergent	4558704	4558952	0	0
fabI_ycjD	367	Codirectional-	1349064	1349430	29.08					lsrR_lsrA	248	Divergent	1599266	1599513	2	4
fruB_setB	367	Divergent	2261518	2261884	48.74					xapA_yfeN	248	Divergent	2522901	2523148	1	2
yhiI_yhiJ	365	Codirectional-	3628626	3628990	78.21					agaR_kbaZ	248	Divergent	3276688	3276935	2	6	6
fadL_yfdF	365	Codirectional+	2460669	2461033	53.04					greA_dacB	247	Divergent	3326738	3326984	0	0
xylA_xylF	365	Divergent	3728789	3729153	80.37					gstB_dacC	246	Divergent	879704	879949	0	0
cadB_cadC	364	Codirectional-	4358055	4358418	93.93					gadW_gadY	245	Divergent	3662642	3662886	3	3
argR_yhcN	364	Codirectional+	3383196	3383559	72.92					yibN_gpmM	244	Divergent	3783039	3783282	0	0
malE_malK	364	Divergent	4244443	4244806	91.48					ycbX_rlmL	243	Divergent	1006824	1007066	0	0
ykgM_ykgR	363	Codirectional-	312002	312364	6.72					fimZ_argU	242	Divergent	563704	563945	1	1
yddV_yddW	363	Codirectional-	1565165	1565527	33.73					ydgJ_blr	242	Divergent	1702333	1702574	0	0
rdlD_yhjV	363	Codirectional+	3698223	3698585	79.71					ygfY_ygfZ	242	Divergent	3039093	3039334	0	0
yihG_polA	363	Divergent	4044626	4044988	87.17					pliG_ycgL	241	Divergent	1226696	1226936	0	0
cspI_rzpQ	362	Codirectional-	1636692	1637053	35.28					yncD_yncE	241	Divergent	1521090	1521330	1	1
gmhB_rrsH	362	Codirectional+	223409	223770	4.82					ygiF_ygiM	241	Divergent	3198988	3199228	0	0
mdtF_gadW	362	Convergent	3661551	3661912	78.92					yafC_yafD	240	Divergent	230882	231121	0	0
uxaC_exuT	362	Divergent	3242764	3243125	69.89					ycfQ_bhsA	240	Divergent	1168056	1168295	0	0
gadB_pqqL	361	Codirectional-	1570070	1570430	33.84					fadE_lpcA	239	Divergent	243304	243542	2	2
coaA_thrU	361	Divergent	4173050	4173410	89.94					prpR_prpB	238	Divergent	347668	347905	3	8	9
yfjL_yfjM	359	Codirectional-	2763176	2763534	59.56					dusC_yohJ	238	Divergent	2228408	2228645	0	0
nfuA_gntT	359	Codirectional+	3544222	3544580	76.39					gcp_rpsU	237	Divergent	3208566	3208802	1	1
ygcB_cysH	358	Codirectional-	2885242	2885599	62.19					zraP_zraS	237	Divergent	4199712	4199948	2	2
rpiR_rpiB	358	Divergent	4311015	4311372	92.92					metR_metE	236	Divergent	4010840	4011075	2	3
mscS_fbaA	357	Codirectional-	3067830	3068186	66.12					mdtH_rimJ	235	Divergent	1124550	1124784	0	0
ompA_sulA	356	Codirectional-	1019277	1019632	21.97					feaR_feaB	235	Divergent	1445308	1445542	2	2
yciC_ompW	356	Divergent	1311688	1312043	28.27					ynjH_gdhA	235	Divergent	1840160	1840394	2	5	5
lpxP_ypdK	355	Codirectional+	2494588	2494942	53.77					alaW_yfeC	235	Divergent	2516254	2516488	1	1
ssuE_ycbQ	355	Divergent	996736	997090	21.48					leuS_ybeL	234	Divergent	674007	674240	0	0
glcA_glcB	354	Codirectional-	3119302	3119655	67.23					serX_ghrA	233	Divergent	1096876	1097108	1	1
yfjO_yfjP	354	Codirectional+	2765378	2765731	59.6					yddG_fdnG	231	Divergent	1545194	1545424	3	8	8
yacH_acnB	354	Divergent	131261	131614	2.83					amiC_argA	231	Divergent	2947033	2947263	0	0
ulaG_ulaA	354	Divergent	4417649	4418002	95.21					yhiN_pitA	231	Divergent	3635434	3635664	0	0
nrdF_proV	353	Codirectional+	2802484	2802836	60.4					yhjH_kdgK	231	Divergent	3677211	3677441	0	0
rppH_ygdT	352	Codirectional-	2967000	2967351	63.95					rutA_rutR	230	Divergent	1073235	1073464	3	3
glmU_atpC	352	Codirectional-	3913224	3913575	84.34					allS_allA	229	Divergent	531446	531674	1	1
gtrS_tfaS'	352	Codirectional+	2468485	2468836	53.2					zipA_cysZ	229	Divergent	2529256	2529484	0	0
rhtA_ompX	352	Divergent	849321	849672	18.31					ybiH_rhlE	228	Divergent	829867	830094	0	0
yfdY_lpxP	352	Divergent	2493315	2493666	53.74					dhaK_dhaR	227	Divergent	1250062	1250288	0	0
yifB_ilvL	352	Divergent	3947993	3948344	85.09					ompN_micC	227	Divergent	1434918	1435144	0	0
ampH_sbmA	351	Divergent	395512	395862	8.52					ompR_greB	227	Divergent	3534607	3534833	2	4
yfgF_yfgG	351	Divergent	2626961	2627311	56.62					yibF_rhsA	227	Divergent	3759979	3760205	0	0
ybjN_potF	350	Codirectional+	892657	893006	19.24					ykgC_ykgD	225	Divergent	319226	319450	0	0
agaA'_agaS	350	Codirectional+	3279648	3279997	70.69					coaE_guaC	224	Divergent	113220	113443	0	0
metL_metF	348	Codirectional+	4130291	4130638	89.02					hemL_clcA	224	Divergent	174883	175106	2	2
metY_argG	347	Divergent	3316312	3316658	71.48					lpxL_yceA	224	Divergent	1115806	1116029	0	0
ydfU_rem	346	Codirectional-	1642329	1642674	35.4					yciI_tonB	223	Divergent	1308890	1309112	1	4
yjhU_yjhF	346	Codirectional-	4518348	4518693	97.39					mdtQ'_yohP	223	Divergent	2226781	2227003	0	0
ynfN_cspI	345	Codirectional-	1636134	1636478	35.26					ravA_kup	222	Divergent	3929117	3929338	0	0
efeB_phoH	344	Codirectional+	1083871	1084214	23.36					yncJ_hicA	221	Divergent	1507089	1507309	0	0
exuR_yqjA	344	Codirectional+	3245451	3245794	69.95					yehU_mlrA	221	Divergent	2212667	2212887	0	0
bdm_osmC	344	Divergent	1554305	1554648	33.5					nlpA_yicS	221	Divergent	3838017	3838237	0	0
bolA_tig	343	Codirectional+	454014	454356	9.79					uspG_ybdR	220	Divergent	641091	641310	0	0
clpA_serW	343	Convergent	924764	925106	19.93					nhaB_fadR	220	Divergent	1233941	1234160	0	0
yodA_yodB	342	Codirectional+	2040050	2040391	43.97					fkpA_slyX	220	Divergent	3475442	3475661	0	0
amn_yeeN	342	Codirectional+	2054540	2054881	44.28					tusA_yhhQ	220	Divergent	3607020	3607239	0	0
nrfG_gltP	341	Codirectional+	4292163	4292503	92.51					yciK_sohB	219	Divergent	1327137	1327355	1	1
msrB_gapA	341	Divergent	1860454	1860794	40.1					ybiS_ybiT	218	Divergent	854968	855185	0	0
ydfC_dicF	340	Codirectional+	1647066	1647405	35.5					sulA_sxy	218	Divergent	1020143	1020360	1	1
yagM_yagN	339	Codirectional-	294024	294362	6.34					ygjH_ebgR	218	Divergent	3219270	3219487	0	0
gntP_uxuA	339	Divergent	4549320	4549658	98.05					tesB_ybaY	217	Divergent	474386	474602	0	0
ypjA_pinH'	338	Codirectional-	2780749	2781086	59.93					fsr_ushA	217	Divergent	503921	504137	0	0
gadE_mdtE	338	Codirectional+	3656917	3657254	78.82					dsdC_dsdX	217	Divergent	2475652	2475868	2	3
araB_araC	338	Divergent	70049	70386	1.51					ytfB_fklB	217	Divergent	4426741	4426957	0	0
narX_narK	338	Divergent	1276842	1277179	27.52					ydcI_ydcJ	216	Divergent	1493096	1493311	0	0
zwf_yebK	337	Divergent	1934339	1934675	41.69					yifN'_rep	216	Divergent	3958484	3958699	0	0
yfbV_ackA	337	Divergent	2411155	2411491	51.97					idnD_idnK	216	Divergent	4492430	4492645	3	6	6
ycjZ_mppA	336	Codirectional+	1390915	1391250	29.98					yecM_argS	215	Divergent	1957871	1958085	0	0
codA_cynR	336	Convergent	356679	357014	7.69					yoeH'_yoeA'	215	Divergent	2066444	2066658	0	0
aspA_fxsA	336	Divergent	4366351	4366686	94.11					ribC_mdtK	214	Divergent	1741267	1741480	0	0
ygaQ'_csiD	335	Codirectional+	2786672	2787006	60.06					fliE_fliF	214	Divergent	2011039	2011252	1	2
mntH_nupC	335	Divergent	2510729	2511063	54.11					lolB_hemA	213	Divergent	1262724	1262936	1	1
ygeG_ygeH	334	Codirectional+	2989782	2990115	64.44					ypeA_amiA	213	Divergent	2550161	2550373	1	1
ompC_micF	334	Divergent	2310772	2311105	49.8					omrB_galR	213	Divergent	2974408	2974620	3	3
ydeP_ydeQ	333	Codirectional-	1584511	1584843	34.15					rimO_bssR	212	Divergent	877259	877470	0	0
pinH'_ypjC'	333	Codirectional-	2781327	2781659	59.95					yfgO_yfgC	212	Divergent	2613904	2614115	0	0
yqeH_yqeI	333	Codirectional+	2986191	2986523	64.36					puuA_puuD	211	Divergent	1358933	1359143	1	1
fhuE_hinT	333	Divergent	1160775	1161107	25.02					marC_marR	211	Divergent	1616933	1617143	6	7	8
grxD_ydhO	333	Divergent	1732126	1732458	37.33					hycA_hypA	211	Divergent	2848458	2848668	4	5	5
sthA_fabR	333	Divergent	4158814	4159146	89.64					pepE_rluF	211	Divergent	4228166	4228376	0	0
yejG_bcr	332	Codirectional-	2276260	2276591	49.06					yjjK_slt	210	Divergent	4628546	4628755	0	0
nagB_nagE	332	Divergent	702835	703166	15.15					rob_creA	210	Divergent	4633334	4633543	1	1
pps_ydiA	332	Divergent	1785137	1785468	38.48					dinJ_yafL	209	Divergent	246503	246711	1	1
ymgC_ycgG	331	Codirectional+	1216220	1216550	26.21					aroF_yfiL	209	Divergent	2739173	2739381	1	3
cysB_ymiA	330	Codirectional+	1332854	1333183	28.73					mlaF_yrbG	209	Divergent	3338088	3338296	0	0
spy_astE	329	Codirectional-	1823650	1823978	39.31					dacD_sbcB	208	Divergent	2080572	2080779	0	0
prpE_codB	329	Codirectional+	353817	354145	7.63					yfbN_yfbO	208	Divergent	2386449	2386656	0	0
yiiF_fdhE	329	Convergent	4077993	4078321	87.89					yfhB_yfhH	208	Divergent	2696573	2696780	0	0
ycgB_dadA	329	Divergent	1236465	1236793	26.65					mltA_metZ	208	Divergent	2945201	2945408	0	0
ykfA_perR	328	Codirectional-	268185	268512	5.78					yhbT_yhbU	208	Divergent	3299299	3299506	0	0
prmA_dusB	328	Codirectional+	3407974	3408301	73.45					insH_mmuP	207	Divergent	274342	274548	0	0
metF_katG	328	Codirectional+	4131530	4131857	89.05					ldhA_ydbH	207	Divergent	1440868	1441074	0	0
aspV_yafT	327	Codirectional+	237008	237334	5.11					yfhM_sseA	206	Divergent	2650310	2650515	0	0
glyA_hmp	327	Divergent	2683530	2683856	57.84					yfiF_trxC	206	Divergent	2716551	2716756	1	2
sufA_rydB	326	Codirectional-	1762411	1762736	37.99					ttdR_ttdA	206	Divergent	3204279	3204484	1	5	5	ttdR is dan
yebE_yebF	326	Codirectional-	1927732	1928057	41.55					gcd_hpt	205	Divergent	141226	141430	2	2
trxA_rho	326	Codirectional+	3964114	3964439	85.44					map_tff	205	Divergent	189507	189711	0	0
nac_asnV	326	Divergent	2059958	2060283	44.4					xseB_thiI	205	Divergent	440568	440772	0	0
yjfY_rpsF	326	Divergent	4422815	4423140	95.33					aegA_narQ	205	Divergent	2583548	2583752	0	0
adiY_adiA	324	Codirectional-	4335953	4336276	93.45					yghX'_gpr	205	Divergent	3145714	3145918	0	0
aceF_lpd	324	Codirectional+	127588	127911	2.75					msrA_ytfM	205	Divergent	4440200	4440404	1	2
upp_purM	324	Divergent	2618895	2619218	56.45					gss_yghU	204	Divergent	3136545	3136748	0	0
frdA_poxA	324	Divergent	4380342	4380665	94.41					nudF_tolC	204	Divergent	3175933	3176136	4	4
ytfJ_ytfK	324	Divergent	4437286	4437609	95.64					moeA_iaaA	203	Divergent	865588	865790	3	3
narU_yddJ	323	Codirectional-	1542085	1542407	33.24					cedA_katE	203	Divergent	1811688	1811890	1	1
eptB_yhjX	323	Codirectional-	3708499	3708821	79.93					glk_yfeO	203	Divergent	2507449	2507651	1	1
kgtP_rrfG	322	Codirectional-	2723769	2724090	58.71					prlC_yhiR	202	Divergent	3643206	3643407	0	0
ytfL_msrA	322	Codirectional-	4439239	4439560	95.68					priA_rpmE	202	Divergent	4124834	4125035	0	0
cspD_clpS	322	Divergent	921814	922135	19.87					osmE_nadE	201	Divergent	1820281	1820481	2	4
yphI_ohsC	322	Divergent	2698220	2698541	58.16					ycgR_ymgE	200	Divergent	1243751	1243950	0	0
ygfJ_ygfK	321	Codirectional+	3013761	3014081	64.96					azoR_hrpA	200	Divergent	1480885	1481084	0	0
fliA_fliC	320	Codirectional-	1999814	2000133	43.1					slyA_ydhI	200	Divergent	1718849	1719048	0	0
fepA_fes	320	Divergent	611718	612037	13.18					yiaJ_yiaK	200	Divergent	3740556	3740755	3	5	5
treA_dhaM	319	Codirectional-	1246600	1246918	26.87					yegI_yegJ	199	Divergent	2149010	2149208	0	0
pfkA_sbp	319	Codirectional+	4106538	4106856	88.51					iclR_metH	199	Divergent	4221652	4221850	4	5	5
rplL_rpoB	319	Codirectional+	4178949	4179267	90.07					fumA_manA	198	Divergent	1686402	1686599	0	0
yejO'_narP	319	Divergent	2288203	2288521	49.32					dsrA_yedP	197	Divergent	2023338	2023534	0	0
nudE_yrfF	319	Divergent	3524172	3524490	75.96					bglX_dld	195	Divergent	2220012	2220206	0	0
bax_malS	319	Divergent	3735201	3735519	80.51					ygbI_ygbJ	195	Divergent	2859257	2859451	0	0
yjiK_yjiL	318	Codirectional-	4561627	4561944	98.32					yjgB_leuX	195	Divergent	4494233	4494427	1	1
ygcW_yqcE	318	Divergent	2898296	2898613	62.47					yncL_ydcX	194	Divergent	1515219	1515412	0	0
ygiZ_mdaB	318	Divergent	3170234	3170551	68.33					eamA_ydeE	194	Divergent	1619162	1619355	0	0
yneL'_hipA	317	Codirectional-	1588561	1588877	34.24					yqeK_ygeF'	193	Divergent	2988383	2988575	0	0
leuO_ilvI	317	Codirectional+	85313	85629	1.84					yhcM_yhcB	193	Divergent	3378020	3378212	0	0
yafP_ykfJ'	317	Codirectional+	253162	253478	5.46					fdoG_fdhD	193	Divergent	4083846	4084038	0	0
udk_yegE	317	Divergent	2140973	2141289	46.14					asd_yhgN	192	Divergent	3572902	3573093	0	0
zur_yjbL	317	Divergent	4258027	4258343	91.77					yjgM_yjgN	192	Divergent	4477561	4477752	0	0
pinR_ynaE	316	Codirectional-	1431699	1432014	30.86					ygdI_csdA	191	Divergent	2941168	2941358	0	0
arpA_iclR	316	Codirectional-	4220511	4220826	90.97					mhpR_mhpA	190	Divergent	367645	367834	2	2
ydfK_pinQ	316	Codirectional+	1631330	1631645	35.16					yecH_tyrP	190	Divergent	1987515	1987704	1	2
uspA_dtpB	316	Codirectional+	3638569	3638884	78.42					yqhA_yghA	190	Divergent	3147494	3147683	0	0
allD_fdrA	316	Divergent	545588	545903	11.76					sbcD_phoB	189	Divergent	416177	416365	1	1
glmY_purL	315	Codirectional-	2689363	2689677	57.96					glpE_glpD	189	Divergent	3559847	3560035	2	3
serV_csrA	315	Codirectional-	2816668	2816982	60.71					fadB_pepQ	189	Divergent	4028995	4029183	3	3
ybaQ_copA	315	Convergent	507784	508098	10.94					cpdB_cysQ	189	Divergent	4434589	4434777	1	1
ybgS_aroG	315	Divergent	784541	784855	16.91					gapC'_cybB	188	Divergent	1488738	1488925	0	0
ydiP_ydiQ	315	Divergent	1777326	1777640	38.31					rtcB_rtcR	188	Divergent	3556102	3556289	1	2
cysJ_queD	315	Divergent	2889921	2890235	62.29					metN_gmhB	187	Divergent	222646	222832	1	2
araE_kduD	314	Codirectional-	2980205	2980518	64.23					hsdR_mrr	187	Divergent	4584785	4584971	0	0
rdlB_ldrC	314	Convergent	1269147	1269460	27.35					yedD_yedE	186	Divergent	2006115	2006300	0	0
yhiM_yhiN	314	Convergent	3633917	3634230	78.32					norR_norV	186	Divergent	2830312	2830497	6	11	11
yeeL'_shiA	314	Divergent	2051353	2051666	44.21					ycbZ_matP	185	Divergent	1017523	1017707	0	0
tdcA_tdcR	314	Divergent	3265088	3265401	70.37					ybfF_seqA	184	Divergent	712026	712209	0	0
cmtB_tktA	313	Codirectional-	3077353	3077665	66.33					ychN_ychO	184	Divergent	1272823	1273006	0	0
pstS_glmS	313	Codirectional-	3909549	3909861	84.26					treR_mgtL	184	Divergent	4465270	4465453	1	1
asnT_yeeJ	313	Codirectional+	2042649	2042961	44.03					ybhD_ybhH	183	Divergent	799799	799981	0	0
rdlA_ldrB	313	Convergent	1268613	1268925	27.34					yoaF_yeaP	182	Divergent	1875557	1875738	0	0
ycaC_ycaD	313	Divergent	944781	945093	20.36					yqaE_ygaV	182	Divergent	2795051	2795232	0	0
ycgF_ycgZ	313	Divergent	1214699	1215011	26.18					aaeX_aaeR	182	Divergent	3387360	3387541	0	0
ykgJ_yagV	312	Codirectional-	303407	303718	6.54					yejK_yejL	181	Divergent	2281970	2282150	0	0
sapA_ymjA	312	Codirectional-	1355135	1355446	29.21					bsmA_yjfP	181	Divergent	4414794	4414974	0	0
kdpF_ybfA	312	Divergent	728045	728356	15.69					yncA_yncB	180	Divergent	1516871	1517050	0	0
rseX_yedS'	311	Codirectional+	2031764	2032074	43.79					yegL_sibA	180	Divergent	2151153	2151332	0	0
micF_rcsD	311	Codirectional+	2311199	2311509	49.81					dcuS_yjdI	180	Divergent	4349686	4349865	1	2
pykF_lpp	310	Codirectional+	1755135	1755444	37.83					gspA_gspC	179	Divergent	3453421	3453599	0	0
yfgG_yfgH	310	Codirectional+	2627504	2627813	56.63					inaA_yfaH'	178	Divergent	2347495	2347672	3	3
aspS_yecD	309	Divergent	1948547	1948855	42					eutB_intZ	178	Divergent	2556702	2556879	0	0
ppa_ytfQ	309	Divergent	4447676	4447984	95.86					kdgR_yebQ	176	Divergent	1908124	1908299	0	0
ydaG_racR	308	Codirectional-	1417481	1417788	30.55					yjiR_yjiS	176	Divergent	4569598	4569773	0	0
fklB_cycA	308	Codirectional+	4427579	4427886	95.43					abgA_abgR	175	Divergent	1402590	1402764	0	0
ptsA_frwC	308	Divergent	4140245	4140552	89.24					fbp_mpl	175	Divergent	4453633	4453807	1	1
gatY_fbaB	307	Codirectional-	2175227	2175533	46.88					malI_malX	174	Divergent	1697205	1697378	2	4
dppB_dppA	307	Codirectional-	3703814	3704120	79.83					ysaB_wecH	174	Divergent	3723736	3723909	0	0
nadR_yjjK	307	Convergent	4626571	4626877	99.72					yicO_ade	174	Divergent	3841813	3841986	0	0
ydhQ_valV	307	Divergent	1744152	1744458	37.59					ppiB_cysS	173	Divergent	553661	553833	0	0
ais_arnB	307	Divergent	2363643	2363949	50.94					yghS_yghT	173	Divergent	3131980	3132152	0	0
yehK_yehL	306	Codirectional+	2202312	2202617	47.47					yccT_yccU	172	Divergent	1026997	1027168	0	0
flhD_IS1H	305	Codirectional-	1976222	1976526	42.59					yddH_nhoA	172	Divergent	1531876	1532047	0	0
ibpA_yidQ	305	Divergent	3865446	3865750	83.31					yedI_yedA	172	Divergent	2027391	2027562	0	0
mreB_csrD	304	Codirectional-	3399110	3399413	73.26					rluE_icd	171	Divergent	1194175	1194345	1	2
yajG_bolA	304	Divergent	453392	453695	9.77					yicR_dfp	171	Divergent	3810583	3810753	0	0
yfiD_ung	304	Divergent	2714472	2714775	58.51					rydC_ydcA	170	Divergent	1489531	1489700	0	0
cobU_yeeH'	303	Codirectional-	2063789	2064091	44.48					plsB_dgkA	170	Divergent	4254490	4254659	0	0
cysP_ucpA	303	Codirectional-	2541551	2541853	54.78					ribA_pgpB	169	Divergent	1337185	1337353	1	1
yqgC_metK	303	Codirectional+	3084425	3084727	66.48					isrA_ydaL	169	Divergent	1403834	1404002	0	0
htrL_waaD	303	Divergent	3791707	3792009	81.72					yoaI_yeaL	169	Divergent	1872207	1872375	0	0
puuP_puuA	302	Codirectional-	1357212	1357513	29.25					yohC_yohD	169	Divergent	2223654	2223822	0	0
yjhI_sgcR	302	Codirectional-	4523827	4524128	97.5					rihB_yeiL	168	Divergent	2253209	2253376	1	1
tehB_ydcL	301	Codirectional+	1500180	1500480	32.33					panE_yajQ	167	Divergent	443740	443906	0	0
yhfA_crp	301	Divergent	3483841	3484141	75.09					ygfB_zapA	167	Divergent	3053467	3053633	0	0
frvA_rhaM	300	Codirectional-	4090847	4091146	88.17					yihU_yihV	167	Divergent	4071595	4071761	0	0
sdhB_sucA	300	Codirectional+	757629	757928	16.33					pspF_pspA	166	Divergent	1365937	1366102	2	3
rrfB_murB	300	Codirectional+	4169780	4170079	89.87					rcsC_atoS	166	Divergent	2317899	2318064	0	0
cspB_cspF	300	Divergent	1639579	1639878	35.34					ffh_ypjD	166	Divergent	2745818	2745983	0	0
kch_yciI	299	Codirectional-	1308294	1308592	28.2					yidK_yidL	166	Divergent	3858140	3858305	0	0
tsx_yajI	298	Codirectional-	431238	431535	9.29					waaH_ubiD	166	Divergent	4022845	4023010	0	0
dps_rhtA	298	Codirectional-	848135	848432	18.28					yacC_cueO	165	Divergent	136918	137082	1	1
chbB_osmE	298	Codirectional-	1819644	1819941	39.22					yaeP_yaeQ	165	Divergent	214126	214290	0	0
ynhF_purR	298	Divergent	1735570	1735867	37.41					prmB_yfcN	165	Divergent	2446463	2446627	0	0
IS5D_lnt	297	Codirectional-	688269	688565	14.83					yedR_rseX	164	Divergent	2031509	2031672	0	0
sokB_trg	295	Codirectional+	1490199	1490493	32.12					purP_yieH	164	Divergent	3894633	3894796	0	0
yfdX_ypdI	295	Divergent	2492425	2492719	53.72					yigI_pldA	164	Divergent	4002721	4002884	0	0
istR_tisB	295	Divergent	3851281	3851575	83.01					ybeQ_ybeR	163	Divergent	675771	675933	0	0
glvC'_yidP	295	Divergent	3861627	3861921	83.23					murR_murQ	163	Divergent	2543632	2543794	2	3
djlA_yabP'	294	Codirectional+	58180	58473	1.25					dsrB_yodD	162	Divergent	2022848	2023009	0	0
ycfH_ptsG	294	Codirectional+	1156798	1157091	24.93					ynbG_ydbA'	161	Divergent	1463255	1463415	0	0
yhfL_frlA	294	Codirectional+	3497638	3497931	75.39					guaB_xseA	161	Divergent	2632093	2632253	3	5	5
cirA_lysP	293	Codirectional-	2244792	2245084	48.38					argI_rraB	161	Divergent	4476335	4476495	1	2
yqjG_yhaH	293	Codirectional+	3250033	3250325	70.05					ydjA_sppA	160	Divergent	1846701	1846860	0	0
vacJ_yfdC	293	Divergent	2463030	2463322	53.09					yeeO_asnU	160	Divergent	2057715	2057874	0	0
yehD_yehE	292	Codirectional-	2190245	2190536	47.21					trmI_mutY	160	Divergent	3100875	3101034	0	0
eutS_maeB	292	Codirectional-	2573828	2574119	55.47					grxA_ybjC	159	Divergent	889977	890135	4	6	6
yccE_agp	292	Codirectional+	1064516	1064807	22.94					mgrB_yobH	158	Divergent	1906791	1906948	1	1
yicJ_selC	292	Divergent	3833953	3834244	82.63					fabB_mnmC	158	Divergent	2439628	2439785	2	2
pitB_gsp	291	Codirectional-	3134394	3134684	67.56					yhjY_tag	157	Divergent	3710958	3711114	0	0
chiA_tufA	291	Codirectional-	3467876	3468166	74.74					cusR_cusC	156	Divergent	594667	594822	1	1
pyrH_frr	291	Codirectional+	192581	192871	4.15					yjaB_metA	156	Divergent	4212147	4212302	1	2
borD_ybcV	290	Codirectional-	578117	578406	12.46					ycjW_ycjX	155	Divergent	1381986	1382140	0	0
artJ_artM	290	Codirectional-	899799	900088	19.39					ybhA_pgl	154	Divergent	797655	797808	0	0
yddA_ydeM	290	Codirectional-	1577367	1577656	34					flgA_flgB	154	Divergent	1130087	1130240	1	4
ydhC_cfa	290	Codirectional+	1739147	1739436	37.48					yeiW_yeiP	154	Divergent	2263318	2263471	0	0
yhfZ_trpS	289	Codirectional-	3510367	3510655	75.66					yafV_ivy	153	Divergent	240190	240342	0	0
fliR_rcsA	289	Codirectional+	2021703	2021991	43.57					ynaI_insH6	153	Divergent	1393947	1394099	0	0
dinD_yicG	289	Codirectional+	3816608	3816896	82.26					argE_argC	153	Divergent	4152871	4153023	1	2
ydjO_cedA	288	Codirectional-	1811157	1811444	39.04					bisC_yiaD	152	Divergent	3714418	3714569	0	0
rdlC_chaA	288	Convergent	1269684	1269971	27.37					aes_gsk	151	Divergent	499198	499348	0	0
maeB_talA	288	Divergent	2576400	2576687	55.53					ygiW_qseB	151	Divergent	3167699	3167849	1	1
phoE_proB	287	Divergent	259325	259611	5.59					csrD_yhdH	151	Divergent	3401355	3401505	0	0
yqjH_yqjI	287	Divergent	3214514	3214800	69.28					asnC_asnA	151	Divergent	3925027	3925177	2	7	7
rhaB_rhaS	287	Divergent	4095472	4095758	88.27					yajI_nrdR	150	Divergent	432076	432225	0	0
bssS_dinI	286	Codirectional-	1120179	1120464	24.14					yedN'_intG'	150	Divergent	2010376	2010525	0	0
kduI_yqeF	286	Codirectional-	2982147	2982432	64.27					ftsY_rsmD	149	Divergent	3602267	3602415	0	0
ydiY_pfkB	286	Divergent	1804108	1804393	38.88					ilvY_ilvC	149	Divergent	3955844	3955992	1	2
ygbA_mutS	286	Divergent	2854829	2855114	61.53					cpxR_cpxP	149	Divergent	4103694	4103842	1	4
bglG_phoU	285	Codirectional-	3904591	3904875	84.16					rsuA_yejH	148	Divergent	2278506	2278653	0	0
glnL_glnA	285	Codirectional-	4054363	4054647	87.38					yahN_yahO	146	Divergent	345562	345707	0	0
ybcV_ybcW	285	Divergent	578818	579102	12.48					ybcY'_tfaX'	146	Divergent	582030	582175	0	0
cspH_cspG	285	Divergent	1050399	1050683	22.64					yniB_yniC	146	Divergent	1807258	1807403	0	0
araD_araA	284	Codirectional-	66551	66834	1.43					gyrA_ubiG	146	Divergent	2337443	2337588	2	4
infA_aat	284	Codirectional-	925667	925950	19.95					qmcA_ybbL	145	Divergent	514998	515142	0	0
rodZ_rlmN	284	Codirectional-	2640867	2641150	56.92					miaB_ubiF	145	Divergent	694179	694323	0	0
epd_yggC	284	Codirectional-	3071714	3071997	66.21					dapA_gcvR	145	Divergent	2597783	2597927	0	0
ybjG_cmr	284	Divergent	882612	882895	19.02					rybA_mntR	142	Divergent	852264	852405	0	0
maoC_paaA	284	Divergent	1451667	1451950	31.29					cls_yciY	142	Divergent	1306670	1306811	0	0
yibT_yibL	284	Divergent	3774404	3774687	81.35					ygiD_zupT	142	Divergent	3180430	3180571	0	0
rhaT_sodA	284	Divergent	4098549	4098832	88.34					acrA_acrR	141	Divergent	484844	484984	5	5	5
pheS_pheM	283	Codirectional-	1796967	1797249	38.73					yfjM_rnlA	141	Divergent	2763799	2763939	1	1
ygjN_rlmG	283	Codirectional-	3232478	3232760	69.67					yhhM_yhhN	140	Divergent	3603634	3603773	0	0
yqiC_ygiL	283	Codirectional+	3183153	3183435	68.61					fhuF_yjjZ	140	Divergent	4603687	4603826	2	8	8
yefM_hisL	282	Divergent	2087738	2088019	45					ygaC_ygaM	139	Divergent	2798017	2798155	0	0
melR_melA	282	Divergent	4339652	4339933	93.53					yobA_holE	138	Divergent	1922994	1923131	0	0
tdk_ISZ	281	Convergent	1293368	1293648	27.88					ygcF_yqcG	138	Divergent	2903441	2903578	0	0
yqaB_argQ	280	Codirectional-	2815526	2815805	60.68					yjjM_yjjN	138	Divergent	4593875	4594012	0	0
pyrL_yjgH	280	Codirectional-	4470557	4470836	96.35					ybaP_ybaQ	137	Divergent	507305	507441	0	0
yiaG_cspA	280	Codirectional+	3717792	3718071	80.13					trpL_yciV	137	Divergent	1321107	1321243	1	3
mglB_galS	279	Codirectional-	2238371	2238649	48.24					ycjY_ycjZ	137	Divergent	1389878	1390014	0	0
tisB_emrD	279	Codirectional+	3851666	3851944	83.02					yfbK_yfbL	137	Divergent	2383745	2383881	0	0
gltS_xanP	279	Divergent	3826689	3826967	82.48					dcp_ydfG	136	Divergent	1625405	1625540	0	0
yaaJ_talB	278	Divergent	7960	8237	0.17					yqhC_yqhD	136	Divergent	3153241	3153376	1	2
yfaZ_nudI	278	Divergent	2362298	2362575	50.92					ycbC_smtA	135	Divergent	972625	972759	0	0
pth_ychH	277	Divergent	1257737	1258013	27.11					yfcF_yfcG	135	Divergent	2418508	2418642	0	0
tktA_yggG	277	Divergent	3079658	3079934	66.38					hcaR_hcaE	135	Divergent	2666919	2667053	1	1
dgoR_yidX	277	Divergent	3873184	3873460	83.48					yfjV'_yfjW	135	Divergent	2771205	2771339	0	0
metJ_metB	276	Divergent	4126419	4126694	88.94					yqgB_yqgC	135	Divergent	3084074	3084208	0	0
wcaK_wzxC	275	Codirectional-	2116429	2116703	45.62					rne_yceQ	134	Divergent	1143591	1143724	0	0
mcbA_rlmF	275	Divergent	841280	841554	18.13					ynfA_ynfB	134	Divergent	1653698	1653831	0	0
ydeI_ydeJ	275	Divergent	1622522	1622796	34.97					rluD_bamD	134	Divergent	2734034	2734167	0	0
yjeH_groS	275	Divergent	4368436	4368710	94.15					ygcB_sokX	134	Divergent	2885242	2885375	0	0
yhaO_tdcG	274	Codirectional-	3256033	3256306	70.18					yebG_purT	133	Divergent	1928772	1928904	1	1
kbl_htrL	274	Codirectional-	3790575	3790848	81.7					alkA_yegD	133	Divergent	2145565	2145697	1	1
yijF_gldA	274	Codirectional-	4135681	4135954	89.14					ybhP_ybhQ	132	Divergent	823721	823852	0	0
sucB_sucC	274	Codirectional+	761963	762236	16.42					yedW_hiuH	132	Divergent	2036848	2036979	0	0
puuR_puuC	274	Codirectional+	1360493	1360766	29.32					yoaA_yoaB	131	Divergent	1891260	1891390	0	0
ybhU_uvrB	274	Divergent	812475	812748	17.51					mrp_metG	131	Divergent	2192191	2192321	0	0
yegH_asmA	273	Convergent	2137510	2137782	46.07					yfiC_srmB	131	Divergent	2710787	2710917	0	0
panD_yadD	273	Divergent	146695	146967	3.16					yfjG_smpB	131	Divergent	2752787	2752917	0	0
yagA_yagE	273	Divergent	281208	281480	6.06					yhhS_yhhT	131	Divergent	3609757	3609887	0	0
ydbK_ydbJ	273	Divergent	1438809	1439081	31.01					ybiY_fsaA	130	Divergent	862735	862864	0	0
anmK_slyB	273	Divergent	1717627	1717899	37.02					rhlB_trxA	130	Divergent	3963654	3963783	1	1
glgB_asd	272	Codirectional-	3571526	3571797	76.98					ycaO_ycaP	129	Divergent	955856	955984	0	0
yjcS_alsK	272	Codirectional-	4304621	4304892	92.78					torR_torC	129	Divergent	1057178	1057306	1	4
blr_cnu	272	Codirectional+	1702701	1702972	36.7					yebR_yebS	129	Divergent	1914153	1914281	0	0
yfbM_yfbN	272	Convergent	2385460	2385731	51.41					smf_def	129	Divergent	3431583	3431711	0	0
glpT_glpA	272	Divergent	2350397	2350668	50.66					betI_betT	128	Divergent	328559	328686	2	4
yhjR_bcsE	272	Divergent	3694209	3694480	79.62					modE_ybhT	128	Divergent	793868	793995	0	0
yagK_yagL	271	Codirectional-	292173	292443	6.3					ydgC_rstA	128	Divergent	1680055	1680182	1	1
rnc_lepB	271	Codirectional-	2702086	2702356	58.24					gcvA_gcvB	128	Divergent	2940590	2940717	1	1
hrpA_ydcF	271	Codirectional+	1484988	1485258	32.01					yraR_yhbO	127	Divergent	3296869	3296995	0	0
yghA_exbD	271	Convergent	3148569	3148839	67.86					kefG_yheS	127	Divergent	3479184	3479310	0	0
yjfZ_ytfA'	271	Divergent	4425446	4425716	95.38					rph'_yicC	126	Divergent	3814573	3814698	0	0
livJ_rpoH	270	Codirectional-	3597682	3597951	77.54					ybjP_ybjQ	125	Divergent	903691	903815	0	0
bamD_raiA	270	Codirectional+	2734906	2735175	58.95					rlmE_yhbY	125	Divergent	3325687	3325811	0	0
ybgH_ybgI	270	Divergent	741780	742049	15.99					rdgC_mak	124	Divergent	409244	409367	0	0
ppiA_tsgA	270	Divergent	3490320	3490589	75.23					mug_ileX	124	Divergent	3213496	3213619	0	0
yihA_csrC	270	Divergent	4048789	4049058	87.26					argF_ykgS'	123	Divergent	289530	289652	1	2
rrfA_mobB	269	Convergent	4038660	4038928	87.05					racR_ydaS	123	Divergent	1418266	1418388	0	0
ykgA'_ykgQ'	269	Divergent	316394	316662	6.82					ydcK_tehA	123	Divergent	1498474	1498596	1	2
ybjL_ybjM	269	Divergent	889043	889311	19.16					yiaT_yiaU	123	Divergent	3749892	3750014	0	0
chaA_chaB	269	Divergent	1271073	1271341	27.4					speF_ybfK	122	Divergent	719684	719805	0	0
yjbT_psiE	269	Divergent	4238079	4238347	91.34					yccF_helD	122	Divergent	1023572	1023693	0	0
osmB_yciT	268	Codirectional-	1341353	1341620	28.91					grpE_nadK	122	Divergent	2748731	2748852	0	0
metA_aceB	268	Codirectional+	4213233	4213500	90.81					ybaK_chiX	121	Divergent	506307	506427	0	0
glpD_yzgL'	268	Convergent	3561542	3561809	76.76					lysA_lysR	121	Divergent	2976922	2977042	0	0
glgS_yqiJ	268	Divergent	3189962	3190229	68.75					ryhB_yhhY	121	Divergent	3579040	3579160	1	3
leuQ_rsmC	267	Codirectional-	4604425	4604691	99.24					rcnR_rcnA	120	Divergent	2183819	2183938	1	2
yibV_yibU'	267	Codirectional+	3767704	3767970	81.21					proC_yaiI	119	Divergent	404869	404987	0	0
ygfF_gcvP	266	Codirectional-	3043924	3044189	65.61					ybiA_dinG	119	Divergent	832174	832292	1	1
ansP_yncG	266	Divergent	1524005	1524270	32.85					hofM_mrcA	119	Divergent	3520774	3520892	0	0
pepA_lptF	266	Divergent	4483975	4484240	96.64					ggt_yhhA	119	Divergent	3584847	3584965	0	0
argT_ubiX	265	Codirectional-	2425814	2426078	52.28					tpx_ycjG	118	Divergent	1386836	1386953	2	2
pncB_pepN	265	Divergent	989580	989844	21.33					trmJ_suhB	118	Divergent	2661346	2661463	0	0
fliC_fliD	265	Divergent	2001631	2001895	43.14					hdfR_yifE	118	Divergent	3945991	3946108	0	0
ybiJ_ybiI	264	Codirectional-	837149	837412	18.04					yphG_yphH	117	Divergent	2680768	2680884	0	0
fiu_mcbA	264	Codirectional-	840755	841018	18.12					elbB_arcZ	117	Divergent	3348482	3348598	0	0
yfcJ_fabB	264	Codirectional-	2438143	2438406	52.55					yjhZ'_yjhR'	115	Divergent	4532699	4532813	0	0
lysV_xapR	264	Convergent	2519351	2519614	54.3					ybjX_macA	114	Divergent	918344	918457	0	0
yjcZ_proP	263	Codirectional+	4328262	4328524	93.29					ychJ_rssA	112	Divergent	1288356	1288467	0	0
yehE_mrp	262	Codirectional-	2190819	2191080	47.22					ydhB_ydhC	112	Divergent	1737823	1737934	0	0
azuC_yecR	262	Divergent	1985984	1986245	42.8					xerD_fldB	111	Divergent	3037766	3037876	1	2
yhiJ_yhiL'	261	Codirectional-	3630614	3630874	78.25					fepD_entS	110	Divergent	621413	621522	1	4
carB_caiF	261	Codirectional+	34039	34299	0.73					rhtB_pldB	110	Divergent	4007083	4007192	0	0
tsgA_nirB	261	Codirectional+	3491772	3492032	75.26					intF_ptwF'	109	Divergent	296321	296429	0	0
yeeJ_yeeL'	261	Convergent	2050039	2050299	44.18					can_yadG	108	Divergent	142671	142778	0	0
copA_ybaS	261	Divergent	510604	510864	11.01					cynR_cynT	108	Divergent	357915	358022	1	2
ycfT_lolC	261	Divergent	1174389	1174649	25.31					ybdH_ybdL	108	Divergent	632701	632808	0	0
ysgA_udp	261	Divergent	4014193	4014453	86.52					mngR_mngA	108	Divergent	765099	765206	1	2
galE_modF	260	Codirectional-	791279	791538	17.05					napF_yojO	108	Divergent	2301520	2301627	0	0
ybiO_glnQ	260	Codirectional-	844704	844963	18.21					ynfC_ynfD	107	Divergent	1655482	1655588	0	0
yceJ_yceO	260	Codirectional-	1118270	1118529	24.1					yidH_yidI	107	Divergent	3854331	3854437	0	0
mukB_ycbB	260	Codirectional+	980010	980269	21.12					ynfL_ynfM	106	Divergent	1667617	1667722	0	0
pepD_gpt	260	Divergent	255717	255976	5.51					ytjB_serB	105	Divergent	4622813	4622917	0	0
cbpA_yccE	260	Divergent	1062999	1063258	22.91					pdxK_yfeK	104	Divergent	2535260	2535363	0	0
ybeB_cobC	259	Codirectional-	668260	668518	14.4					folB_plsY	104	Divergent	3202612	3202715	0	0
yddL'_yddG	259	Codirectional-	1544053	1544311	33.28					yhaJ_yhaK	104	Divergent	3252237	3252340	0	0
sodA_kdgT	259	Codirectional+	4099454	4099712	88.36					rpsT_yaaY	102	Divergent	21079	21180	0	0
yaiY_yaiZ	259	Divergent	398558	398816	8.59					ydhL_nemR	102	Divergent	1723945	1724046	2	2
ybeF_lipB	258	Codirectional-	660602	660859	14.24					dmlR_dmlA	102	Divergent	1879834	1879935	0	0
cvpA_dedD	258	Codirectional-	2428786	2429043	52.35					yfiE_eamB	102	Divergent	2713343	2713444	0	0
gltX_valU	258	Divergent	2518695	2518952	54.29					yqeC_mocA	102	Divergent	3013080	3013181	0	0
rplU_ispB	258	Divergent	3331474	3331731	71.8					rsmC_holD	102	Divergent	4605724	4605825	0	0
ddpX_dos	257	Codirectional-	1561101	1561357	33.65					ybeT_ybeU	101	Divergent	678630	678730	0	0
rpsB_tsf	257	Codirectional+	190600	190856	4.11					ymgI_ymgJ	100	Divergent	1222387	1222486	0	0
yaiA_aroM	257	Codirectional+	406395	406651	8.76					sad_yneJ	100	Divergent	1612728	1612827	0	0
katE_chbG	257	Convergent	1814153	1814409	39.1					yiiQ_yiiR	100	Divergent	4110238	4110337	0	0
yahC_yahD	257	Divergent	334247	334503	7.2					ybaE_cof	99	Divergent	466537	466635	0	0
folE_yeiG	257	Divergent	2241675	2241931	48.32					ycaN_ycaK	99	Divergent	948792	948890	0	0
purL_mltF	257	Divergent	2693566	2693822	58.06					ldcA_emtA	99	Divergent	1242304	1242402	0	0
ligB_gmk	257	Divergent	3819194	3819450	82.32					yeiE_yeiH	98	Divergent	2247641	2247738	0	0
yjjI_deoC	257	Divergent	4615089	4615345	99.47					pdxB_flk	98	Divergent	2435874	2435971	0	0
cadC_yjdQ'	256	Codirectional-	4359958	4360213	93.97					yeaM_yeaN	96	Divergent	1873601	1873696	0	0
yedZ_yodA	256	Codirectional+	2039143	2039398	43.95					pphA_ryeA	96	Divergent	1920994	1921089	0	0
ymdF_rutG	256	Convergent	1067478	1067733	23.01					perR_insN'	95	Divergent	269407	269501	0	0
fbaB_yegT	256	Divergent	2176587	2176842	46.91					oxyS_oxyR	95	Divergent	4156418	4156512	1	3
ascG_ascF	256	Divergent	2837290	2837545	61.15					arcA_yjjY	95	Divergent	4638330	4638424	0	0
serA_rpiA	255	Codirectional-	3056433	3056687	65.88					rlmI_yccX	94	Divergent	1029193	1029286	0	0
ymbA_rmf	255	Codirectional+	1014683	1014937	21.87					rsd_nudC	94	Divergent	4194832	4194925	0	0
tdcR_yhaB	255	Codirectional+	3265621	3265875	70.38					rsgA_orn	94	Divergent	4389533	4389626	0	0
mltB_srlA	255	Divergent	2823599	2823853	60.86					serU_mtfA	93	Divergent	2041582	2041674	0	0
ydeT'_yneL'	254	Codirectional-	1588104	1588357	34.23					yjgA_pmbA	93	Divergent	4455889	4455981	0	0
ydeH_ydeI	254	Codirectional-	1621875	1622128	34.96					acpH_queA	92	Divergent	424143	424234	1	1
emrE_ybcK	254	Codirectional+	567871	568124	12.24					crcB_ybeM'	92	Divergent	657162	657253	0	0
lptD_djlA	254	Divergent	57110	57363	1.23					yaiX'_insC	91	Divergent	380484	380574	0	0
ydaM_ydaN	254	Divergent	1405820	1406073	30.3					insC4_ydbA'	91	Divergent	1467174	1467264	0	0
yqeF_yqeG	254	Divergent	2983615	2983868	64.31					ydcO_ydcN	91	Divergent	1504105	1504195	0	0
hdeA_hdeD	254	Divergent	3654764	3655017	78.77					cohE_croE	90	Divergent	1202157	1202246	0	0
serW_infA	253	Codirectional-	925195	925447	19.94					insC6_yoeA'	89	Divergent	2068205	2068293	0	0
opgB_yjjA	253	Codirectional-	4597465	4597717	99.09					yfeR_yfeH	89	Divergent	2524879	2524967	0	0
uvrA_ssb	253	Divergent	4271895	4272147	92.07					gfcA_insA4	88	Divergent	1048968	1049055	0	0
pagB_lysC	252	Codirectional-	4229655	4229906	91.16					qorB_ytfH	88	Divergent	4432048	4432135	0	0
bcp_hyfA	252	Codirectional+	2598971	2599222	56.02					nadC_ampD	87	Divergent	118646	118732	0	0
acrF_yhdV	252	Codirectional+	3416160	3416411	73.63					bioA_bioB	86	Divergent	808481	808566	1	1
alr_tyrB	252	Codirectional+	4264885	4265136	91.92					ynjF_nudG	86	Divergent	1839428	1839513	0	0
IS1A_rpsT	251	Codirectional-	20564	20814	0.44					soxS_soxR	85	Divergent	4275407	4275491	1	1
xapR_xapB	251	Codirectional-	2520500	2520750	54.32					rlmG_ygjP	84	Divergent	3233898	3233981	0	0
cysD_iap	251	Divergent	2874352	2874602	61.95					mtn_dgt	83	Divergent	179154	179236	0	0
exbB_metC	251	Divergent	3150007	3150257	67.89					ybjJ_ybjK	83	Divergent	886563	886645	0	0
glcD_glcC	250	Divergent	3126044	3126293	67.38					dicC_dicA	83	Divergent	1645875	1645957	0	0
appY_ompT	249	Convergent	583654	583902	12.58					torS_torT	82	Divergent	1055402	1055483	0	0
potA_pepT	249	Divergent	1184818	1185066	25.54					qorA_dnaB	82	Divergent	4262255	4262336	0	0
yjiH_kptA	249	Divergent	4558704	4558952	98.25					znuA_znuC	78	Divergent	1940608	1940685	1	1
ugd_gnd	248	Codirectional-	2097638	2097885	45.21					ybaZ_ffs	76	Divergent	475596	475671	0	0
rpsP_ffh	248	Codirectional-	2744208	2744455	59.15					ligT_hrpB	73	Divergent	162032	162104	0	0
lsrR_lsrA	248	Divergent	1599266	1599513	34.47					ybiP_yliL	73	Divergent	851821	851893	0	0
xapA_yfeN	248	Divergent	2522901	2523148	54.38					yoaH_pabB	73	Divergent	1892756	1892828	0	0
agaR_kbaZ	248	Divergent	3276688	3276935	70.62					yobI_yebB	70	Divergent	1944205	1944274	0	0
tynA_maoC	247	Codirectional-	1449374	1449620	31.24					yjgI_yjgJ	70	Divergent	4472077	4472146	1	1
yneN_ydeP	247	Codirectional-	1581984	1582230	34.1					priC_ybaN	69	Divergent	490037	490105	0	0
sroH_thiH	247	Codirectional-	4188511	4188757	90.28					mobA_yihD	69	Divergent	4040023	4040091	0	0
ygaM_nrdH	247	Codirectional+	2798498	2798744	60.32					insE2_yaiT'	68	Divergent	392126	392193	0	0
yhiS'_slp	247	Codirectional+	3651737	3651983	78.71					insH25_lomR'	68	Divergent	1426751	1426818	0	0
yagU_ykgJ	247	Convergent	302830	303076	6.53					yoeD'_yoeF'	68	Divergent	2076702	2076769	0	0
greA_dacB	247	Divergent	3326738	3326984	71.7					gatR'_insE5	68	Divergent	2168192	2168259	0	0
ydiV_nlpC	246	Codirectional-	1790045	1790290	38.58					luxS_micA	68	Divergent	2812756	2812823	0	0
cysG_yhfL	246	Codirectional+	3497224	3497469	75.38					sgrR_sgrS	67	Divergent	77300	77366	1	1
yliJ_dacC	246	Divergent	879704	879949	18.96					insE4_ymdE'	67	Divergent	1094661	1094727	0	0
tig_clpP	245	Codirectional+	455656	455900	9.82					insP'_insQ	67	Divergent	1501674	1501740	0	0
gadW_gadY	245	Divergent	3662642	3662886	78.94					syd_queF	67	Divergent	2923303	2923369	0	0
rpoH_ftsX	244	Codirectional-	3598807	3599050	77.57					yidR_cbrA	67	Divergent	3867333	3867399	0	0
ahpC_ahpF	244	Codirectional+	638732	638975	13.77					insM'_insO'	66	Divergent	4506966	4507031	0	0
ydcR_ydcS	244	Codirectional+	1509434	1509677	32.53					stfE'_pinE	65	Divergent	1208843	1208907	0	0
mak_araJ	244	Convergent	410277	410520	8.84					rnhA_dnaQ	64	Divergent	236003	236066	0	0
yibN_gpmM	244	Divergent	3783039	3783282	81.54					elaA_rbn	64	Divergent	2379566	2379629	0	0
intA_yfjH	243	Convergent	2755423	2755665	59.39					rsmI_yraM	64	Divergent	3291358	3291421	0	0
pitA_uspB	243	Convergent	3637165	3637407	78.39					insA3_yagJ'	57	Divergent	290571	290627	0	0
yjiP'_yjiR	243	Convergent	4567942	4568184	98.45					rlmC_barA	56	Divergent	2913023	2913078	0	0
ycbX_rlmL	243	Divergent	1006824	1007066	21.7					pnp_psrO	56	Divergent	3309191	3309246	0	0
yahK_yahL	242	Codirectional+	343158	343399	7.4					insA2_insI2'	55	Divergent	279100	279154	0	0
ybfA_rhsC	242	Codirectional+	728564	728805	15.7					gmr_ymiB	53	Divergent	1344767	1344819	0	0
mnmE_tnaC	242	Codirectional+	3886216	3886457	83.76					yqfE'_argP	51	Divergent	3057724	3057774	1	1
lamB_malM	242	Codirectional+	4247335	4247576	91.54					yjjX_ytjC	51	Divergent	4631769	4631819	0	0
ykgG_ykgH	242	Convergent	323678	323919	6.98					yhbP_yhbQ	50	Divergent	3297938	3297987	0	0
yeiA_mglC	242	Convergent	2234523	2234764	48.16					ldrD_rdlD	48	Divergent	3698111	3698158	0	0
fimH_gntP	242	Convergent	4547734	4547975	98.02					ldrA_rdlA	47	Divergent	1268499	1268545	0	0
fimZ_argU	242	Divergent	563704	563945	12.15					ldrB_rdlB	47	Divergent	1269034	1269080	0	0
ydgJ_blr	242	Divergent	1702333	1702574	36.69					ldrC_rdlC	47	Divergent	1269569	1269615	0	0
ygfY_ygfZ	242	Divergent	3039093	3039334	65.5					mokA'_insJ	47	Divergent	3718656	3718702	0	0
yhaH_yhaI	241	Codirectional+	3250692	3250932	70.06					yfjH_alpA	43	Divergent	2756623	2756665	0	0
yiiE_yiiF	241	Codirectional+	4077533	4077773	87.88					yjeK_efp	41	Divergent	4373681	4373721	0	0
yncD_yncE	241	Divergent	1521090	1521330	32.78					yqfB_bglA	38	Divergent	3041646	3041683	0	0
ygiF_htrG	241	Divergent	3198988	3199228	68.95					bioH_gntX	37	Divergent	3542867	3542903	0	0
intB'_IS2K	240	Codirectional+	4495964	4496203	96.9					yghO'_insH15	34	Divergent	3128166	3128199	0	0
ybiT_ybiU	240	Convergent	856779	857018	18.47					gloB_yafS	33	Divergent	234783	234815	0	0
yafC_yafD	240	Divergent	230882	231121	4.98					insH18_yhcE'	32	Divergent	3364741	3364772	0	0
ycfQ_bhsA	240	Divergent	1168056	1168295	25.18					insH20_yhiS'	32	Divergent	3651222	3651253	0	0
yidB_gyrB	239	Codirectional-	3875489	3875727	83.53					relB_ydfV	24	Divergent	1643897	1643920	1	2
rho_rfe	239	Codirectional+	3965700	3965938	85.47					oweS'_yfdP	18	Divergent	2471608	2471625	0	0
yfeW_yfeX	239	Convergent	2547429	2547667	54.91					yggR_yggS	17	Divergent	3093103	3093119	0	0
fadE_lpcA	239	Divergent	243304	243542	5.24					yjhD'_yjhE'	4	Divergent	4504880	4504883	0	0
ygdL_mltA	238	Codirectional-	2943865	2944102	63.45					yafU'_yafF'	3	Divergent	239103	239105	0	0
yibD_tdh	238	Codirectional-	3788105	3788342	81.65					ysaC'_ysaD'	3	Divergent	3748938	3748940	0	0
serS_dmsA	238	Codirectional+	939944	940181	20.26					lfhA'_lafU'	1	Divergent	250071	250071	0	0
prpR_prpB	238	Divergent	347668	347905	7.49					exoD'_peaD'	-1	Divergent	565599	565599	0	0
dusC_yohJ	238	Divergent	2228408	2228645	48.03					yjeS_yjeF	-2	Divergent	4392089	4392090	0	0
ybaL_fsr	237	Codirectional-	502463	502699	10.83					sgcA_ryjB	-4	Divergent	4526000	4526003	0	0
rpsJ_gspB	237	Codirectional-	3451293	3451529	74.39					symE_symR	-6	Divergent	4577858	4577863	0	0
gabT_gabP	237	Codirectional+	2792038	2792274	60.18					yceF_psrD	-7	Divergent	1145812	1145818	0	0
ygjD_rpsU	237	Divergent	3208566	3208802	69.15					mokC_sokC	-9	Divergent	16952	16960	0	0
zraP_zraS	237	Divergent	4199712	4199948	90.52					mokB_sokB	-11	Divergent	1490143	1490153	0	0
lysU_yjdL	236	Codirectional-	4352741	4352976	93.82					tesA_ybbA	-33	Divergent	518957	518989	0	0
sibB_mdtA	236	Codirectional+	2151804	2152039	46.38
yhhY_yhhZ	236	Codirectional+	3579650	3579885	77.15
metR_metE	236	Divergent	4010840	4011075	86.45
fecI_IS1F	236	Divergent	4516259	4516494	97.34
adk_hemH	235	Codirectional+	497044	497278	10.71
mdtH_rimJ	235	Divergent	1124550	1124784	24.24
feaR_feaB	235	Divergent	1445308	1445542	31.15
ynjH_gdhA	235	Divergent	1840160	1840394	39.66
alaW_yfeC	235	Divergent	2516254	2516488	54.23
edd_zwf	234	Codirectional-	1932629	1932862	41.65
csrA_alaS	234	Codirectional-	2817169	2817402	60.72
leuS_ybeL	234	Divergent	674007	674240	14.53
plsC_parC	233	Codirectional-	3161504	3161736	68.14
sibD_sibE	233	Codirectional-	3192888	3193120	68.82
mcrA_icdC'	233	Codirectional+	1210403	1210635	26.09
nrdA_nrdB	233	Codirectional+	2345173	2345405	50.55
glyY_yjeV	233	Codirectional+	4390682	4390914	94.63
ybhJ_ybhC	233	Convergent	804988	805220	17.35
serX_ghrA	233	Divergent	1096876	1097108	23.64
thiC_rsd	232	Codirectional-	4194123	4194354	90.4
rhlE_ybiA	231	Convergent	831460	831690	17.92
barA_gudD	231	Convergent	2915836	2916066	62.85
yddG_fdnG	231	Divergent	1545194	1545424	33.3
amiC_argA	231	Divergent	2947033	2947263	63.52
yhiN_pitA	231	Divergent	3635434	3635664	78.36
yhjH_kdgK	231	Divergent	3677211	3677441	79.26
lpxC_secM	230	Codirectional+	107475	107704	2.32
ybdR_rnk	230	Convergent	642550	642779	13.85
rutA_rutR	230	Divergent	1073235	1073464	23.13
rnk_rna	229	Codirectional-	643191	643419	13.86
sdiA_yecC	229	Codirectional-	1994857	1995085	43
nadE_cho	229	Codirectional+	1821310	1821538	39.26
mtlA_mtlD	229	Codirectional+	3772218	3772446	81.3
tufB_secE	229	Codirectional+	4175152	4175380	89.99
allS_allA	229	Divergent	531446	531674	11.45
zipA_cysZ	229	Divergent	2529256	2529484	54.51
yhjX_yhjY	228	Codirectional-	3710031	3710258	79.96
malM_yjbI'	228	Codirectional+	4248498	4248725	91.57
ybiC_ybiJ	228	Convergent	836660	836887	18.03
yhdZ_rrfF	228	Convergent	3421217	3421444	73.74
hemN_yshB	228	Convergent	4051442	4051669	87.32
ybiH_rhlE	228	Divergent	829867	830094	17.89
pyrG_mazG	227	Codirectional-	2907689	2907915	62.67
secG_glmM	227	Codirectional-	3320528	3320754	71.57
ispB_sfsB	227	Codirectional+	3332704	3332930	71.83
glxK_ylbA	227	Convergent	542258	542484	11.69
dhaK_dhaR	227	Divergent	1250062	1250288	26.94
ompN_micC	227	Divergent	1434918	1435144	30.93
ompR_greB	227	Divergent	3534607	3534833	76.18
yibF_rhsA	227	Divergent	3759979	3760205	81.04
uxaB_yneF	226	Codirectional-	1608705	1608930	34.67
yagF_yagG	226	Codirectional+	284393	284618	6.13
ydiM_ydiN	226	Codirectional+	1770310	1770535	38.16
yjdJ_yjdK	226	Codirectional+	4350381	4350606	93.76
ybfC_ybfQ	225	Codirectional+	735443	735667	15.85
ydgA_uidC	225	Convergent	1689385	1689609	36.41
ykgC_ykgD	225	Divergent	319226	319450	6.88
ydcJ_opgD	224	Codirectional+	1494656	1494879	32.21
ygeF'_ygeG	224	Codirectional+	2989066	2989289	64.42
coaE_guaC	224	Divergent	113220	113443	2.44
hemL_clcA	224	Divergent	174883	175106	3.77
lpxL_yceA	224	Divergent	1115806	1116029	24.05
gntR_yhhW	223	Codirectional-	3576750	3576972	77.09
yafM_lfhA'	223	Convergent	248135	248357	5.35
yaiL_frmB	223	Convergent	376536	376758	8.12
yciI_tonB	223	Divergent	1308890	1309112	28.21
mdtQ'_yohP	223	Divergent	2226781	2227003	47.99
hipB_yneO'	222	Codirectional-	1590467	1590688	34.28
thiM_rcnR	222	Codirectional-	2183324	2183545	47.06
yeiP_yeiQ	222	Codirectional+	2264045	2264266	48.8
yjbI'_ubiC	222	Codirectional+	4250307	4250528	91.61
sokA'_glyS	222	Convergent	3720129	3720350	80.18
ravA_kup	222	Divergent	3929117	3929338	84.69
ygeK'_ygeN'	221	Codirectional-	2993115	2993335	64.51
ycbL_aspC	221	Convergent	983521	983741	21.2
yncJ_yncN	221	Divergent	1507089	1507309	32.48
yehU_mlrA	221	Divergent	2212667	2212887	47.69
nlpA_yicS	221	Divergent	3838017	3838237	82.72
ycgX_ycgE	220	Codirectional-	1212331	1212550	26.13
uidR_hdhA	220	Codirectional-	1695077	1695296	36.53
hisJ_argT	220	Codirectional-	2424811	2425030	52.26
yhjJ_dctA	220	Codirectional-	3679964	3680183	79.32
yicC_dinD	220	Codirectional+	3815563	3815782	82.24
tnaC_tnaA	220	Codirectional+	3886533	3886752	83.77
yqeA_yqeB	220	Convergent	3010416	3010635	64.88
uspG_ybdR	220	Divergent	641091	641310	13.82
nhaB_fadR	220	Divergent	1233941	1234160	26.6
fkpA_slyX	220	Divergent	3475442	3475661	74.91
sirA_yhhQ	220	Divergent	3607020	3607239	77.74
yfaX_yfaY	219	Codirectional-	2360234	2360452	50.87
csrB_syd	219	Codirectional-	2922538	2922756	62.99
mrcB_fhuA	219	Codirectional+	167265	167483	3.61
sfmA_sfmC	219	Codirectional+	557978	558196	12.03
metH_yjbB	219	Codirectional+	4225535	4225753	91.07
yciK_sohB	219	Divergent	1327137	1327355	28.6
fryB_glk	218	Codirectional-	2506265	2506482	54.02
rplM_yhcM	218	Codirectional-	3376674	3376891	72.78
rcnA_yohN	218	Codirectional+	2184764	2184981	47.09
poxA_yjeM	218	Codirectional+	4381644	4381861	94.44
yneM_ydeH	218	Convergent	1620766	1620983	34.93
ybiS_ybiT	218	Divergent	854968	855185	18.43
sulA_sxy	218	Divergent	1020143	1020360	21.99
ygjH_ebgR	218	Divergent	3219270	3219487	69.39
artP_ybjP	217	Codirectional-	902958	903174	19.46
mqo_yojI	217	Codirectional-	2304777	2304993	49.68
tesB_ybaY	217	Divergent	474386	474602	10.22
fsr_ushA	217	Divergent	503921	504137	10.86
dsdC_dsdX	217	Divergent	2475652	2475868	53.36
ytfB_fklB	217	Divergent	4426741	4426957	95.41
ykfK'_yafZ	216	Codirectional-	266192	266407	5.74
rem_hokD	216	Codirectional-	1642927	1643142	35.41
eutH_eutG	216	Codirectional-	2566130	2566345	55.31
rpmB_yicR	216	Codirectional-	3809698	3809913	82.11
yfjQ_yfjR	216	Codirectional+	2767509	2767724	59.65
typA_yihL	216	Codirectional+	4058254	4058469	87.47
ydcI_ydcJ	216	Divergent	1493096	1493311	32.18
yifN'_rep	216	Divergent	3958484	3958699	85.32
idnD_idnK	216	Divergent	4492430	4492645	96.83
entF_fepE	215	Codirectional+	617262	617476	13.3
mutT_yacG	215	Convergent	111434	111648	2.4
ybfK_kdpE	215	Convergent	720064	720278	15.52
yecM_argS	215	Divergent	1957871	1958085	42.2
yoeH'_yoeA'	215	Divergent	2066444	2066658	44.54
yoeI_yeeY	214	Codirectional-	2085139	2085352	44.94
fbaA_pgk	214	Codirectional-	3069267	3069480	66.15
yijO_yijP	214	Codirectional-	4146341	4146554	89.37
yjjL_yjjM	214	Codirectional-	4592746	4592959	98.99
smpB_ssrA	214	Codirectional+	2753401	2753614	59.34
uxuB_uxuR	214	Codirectional+	4552385	4552598	98.12
ribC_mdtK	214	Divergent	1741267	1741480	37.53
fliE_fliF	214	Divergent	2011039	2011252	43.34
thrC_yaaX	213	Codirectional+	5021	5233	0.11
pgm_ybfP	213	Codirectional+	714422	714634	15.4
npr_yrbL	213	Codirectional+	3346261	3346473	72.12
yjtD_thrL	213	Codirectional+	4639652	189	100
lolB_hemA	213	Divergent	1262724	1262936	27.22
ypeA_amiA	213	Divergent	2550161	2550373	54.96
omrB_galR	213	Divergent	2974408	2974620	64.11
ykgH_betA	212	Codirectional-	324589	324800	7
purC_bamC	212	Codirectional-	2595641	2595852	55.94
pspE_ycjM	212	Codirectional+	1368028	1368239	29.49
rpoC_yjaZ	212	Codirectional+	4187597	4187808	90.26
rimO_bssR	212	Divergent	877259	877470	18.91
yfgO_yfgC	212	Divergent	2613904	2614115	56.34
yiiR_yiiS	211	Codirectional+	4110779	4110989	88.6
cysQ_ytfI	211	Codirectional+	4435519	4435729	95.6
ytfP_chpS	211	Codirectional+	4446259	4446469	95.83
kefA_ybaM	211	Convergent	489123	489333	10.54
puuA_puuD	211	Divergent	1358933	1359143	29.29
marC_marR	211	Divergent	1616933	1617143	34.85
hycA_hypA	211	Divergent	2848458	2848668	61.39
pepE_rluF	211	Divergent	4228166	4228376	91.13
osmF_bglX	210	Codirectional-	2217504	2217713	47.79
gadA_yhjA	210	Codirectional-	3665604	3665813	79.01
nepI_yicN	210	Codirectional-	3839763	3839972	82.76
fabG_acpP	210	Codirectional+	1150628	1150837	24.8
yciQ_rluB	210	Codirectional+	1324666	1324875	28.55
orn_glyV	210	Codirectional+	4390173	4390382	94.62
narP_ccmH	210	Convergent	2289170	2289379	49.34
yjjK_slt	210	Divergent	4628546	4628755	99.76
rob_creA	210	Divergent	4633334	4633543	99.86
uof_fldA	209	Codirectional-	709949	710157	15.3
tyrV_tyrT	209	Codirectional-	1286552	1286760	27.73
ycaD_ycaM	209	Codirectional+	946243	946451	20.39
ndh_ycfJ	209	Codirectional+	1166613	1166821	25.14
topA_cysB	209	Codirectional+	1331670	1331878	28.7
dinJ_yafL	209	Divergent	246503	246711	5.31
aroF_yfiL	209	Divergent	2739173	2739381	59.04
yrbF_yrbG	209	Divergent	3338088	3338296	71.95
ybdO_dsbG	208	Codirectional-	636842	637049	13.73
lipA_ybeF	208	Codirectional-	659440	659647	14.21
ptrB_yebE	208	Codirectional-	1926864	1927071	41.53
yfeA_alaX	208	Codirectional-	2515855	2516062	54.22
ytcA_yjcS	208	Codirectional-	4302427	4302634	92.73
lon_hupB	208	Codirectional+	460467	460674	9.92
srmB_yfiE	208	Convergent	2712253	2712460	58.46
ycgK_ycgL	208	Divergent	1226696	1226903	26.44
dacD_sbcB	208	Divergent	2080572	2080779	44.84
yfbN_yfbO	208	Divergent	2386449	2386656	51.44
yfhB_yfhH	208	Divergent	2696573	2696780	58.12
mltA_metZ	208	Divergent	2945201	2945408	63.48
yhbT_yhbU	208	Divergent	3299299	3299506	71.11
yaiE_ykiA'	207	Codirectional+	407686	407892	8.79
ihfB_ycaI	207	Codirectional+	963336	963542	20.76
ydbA'_ydbC	207	Codirectional+	1472038	1472244	31.73
ldhA_ydbH	207	Divergent	1440868	1441074	31.06
yccA_serT	206	Codirectional-	1030642	1030847	22.21
yneE_uxaB	206	Codirectional-	1607047	1607252	34.64
rimP_metY	206	Codirectional-	3316029	3316234	71.47
ycgN_hlyE	206	Convergent	1228500	1228705	26.48
yfhM_sseA	206	Divergent	2650310	2650515	57.12
yfiF_trxC	206	Divergent	2716551	2716756	58.55
ttdR_ttdA	206	Divergent	3204279	3204484	69.06
rspA_ynfA	205	Codirectional-	1653166	1653370	35.63
lpcA_yafJ	205	Codirectional+	244122	244326	5.26
yggG_speB	205	Convergent	3080694	3080898	66.4
mgtA_yjgF	205	Convergent	4468345	4468549	96.31
gcd_hpt	205	Divergent	141226	141430	3.04
map_tff	205	Divergent	189507	189711	4.08
xseB_thiI	205	Divergent	440568	440772	9.5
aegA_narQ	205	Divergent	2583548	2583752	55.68
yghX'_yghZ	205	Divergent	3145714	3145918	67.8
msrA_ytfM	205	Divergent	4440200	4440404	95.7
ycgE_ycgF	204	Codirectional-	1213283	1213486	26.15
fadD_yeaY	204	Codirectional-	1887771	1887974	40.69
lysP_yeiE	204	Codirectional-	2246555	2246758	48.42
mqsR_ygiV	204	Codirectional-	3166567	3166770	68.25
ybhL_ybhM	204	Codirectional+	819812	820015	17.67
purA_nsrR	204	Codirectional+	4404009	4404212	94.92
gsp_yghU	204	Divergent	3136545	3136748	67.6
nudF_tolC	204	Divergent	3175933	3176136	68.45
ssrA_intA	203	Codirectional+	2753978	2754180	59.36
argP_scpA	203	Codirectional+	3058669	3058871	65.92
thrW_ykfN'	203	Convergent	262171	262373	5.65
moeA_iaaA	203	Divergent	865588	865790	18.66
cedA_katE	203	Divergent	1811688	1811890	39.05
glk_yfeO	203	Divergent	2507449	2507651	54.04
ppdD_nadC	202	Codirectional-	117550	117751	2.53
ves_spy	202	Codirectional-	1822962	1823163	39.29
sixA_fadJ	202	Codirectional-	2454835	2455036	52.91
nagE_glnS	202	Codirectional+	705114	705315	15.2
ydfV_flxA	202	Codirectional+	1644227	1644428	35.44
feoC_yhgA	202	Codirectional+	3540987	3541188	76.32
nikR_rhsB	202	Codirectional+	3617013	3617214	77.96
yjeI_yjeJ	202	Convergent	4371186	4371387	94.21
prlC_yhiR	202	Divergent	3643206	3643407	78.52
priA_rpmE	202	Divergent	4124834	4125035	88.9
gpmA_galM	201	Codirectional-	786819	787019	16.96
flhB_cheZ	201	Codirectional-	1964216	1964416	42.34
rssB_galU	201	Codirectional+	1290479	1290679	27.81
mltC_nupG	201	Codirectional+	3103535	3103735	66.89
cueO_gcd	201	Convergent	138634	138834	2.99
osmE_nadE	201	Divergent	1820281	1820481	39.23
hsdM_hsdR	200	Codirectional-	4581072	4581271	98.74
ycgR_ymgE	200	Divergent	1243751	1243950	26.81
azoR_hrpA	200	Divergent	1480885	1481084	31.92
slyA_ydhI	200	Divergent	1718849	1719048	37.05
yiaJ_yiaK	200	Divergent	3740556	3740755	80.62
yjcH_acs	199	Codirectional-	4283237	4283435	92.32
dkgA_yqhG	199	Codirectional+	3155473	3155671	68.01
yrhD_yrhB	199	Codirectional+	3582583	3582781	77.22
nlpE_yaeF	199	Convergent	215980	216178	4.66
rcsB_rcsC	199	Convergent	2314850	2315048	49.89
yegI_yegJ	199	Divergent	2149010	2149208	46.32
iclR_metH	199	Divergent	4221652	4221850	90.99
argQ_argZ	198	Codirectional-	2815883	2816080	60.69
argY_argV	198	Codirectional-	2816297	2816494	60.7
ppiC_yifN'	198	Codirectional-	3957837	3958034	85.3
yihQ_yihR	198	Codirectional-	4067300	4067497	87.66
adiA_melR	198	Codirectional-	4338545	4338742	93.51
ycaP_serC	198	Codirectional+	956678	956875	20.62
ynfD_ynfE	198	Codirectional+	1655895	1656092	35.69
rumB_artJ	198	Convergent	898869	899066	19.37
fumA_manA	198	Divergent	1686402	1686599	36.35
yeeA_sbmC	197	Codirectional-	2078616	2078812	44.8
lepA_rseC	197	Codirectional-	2705147	2705343	58.3
pppA_yghJ	197	Codirectional-	3112375	3112571	67.08
fdhF_mdtP	197	Codirectional-	4297390	4297586	92.62
yjdQ'_pheU	197	Codirectional-	4360377	4360573	93.98
yncB_mcbR	197	Codirectional+	1518089	1518285	32.72
lldD_yibK	197	Codirectional+	3779041	3779237	81.45
yphH_glyA	197	Convergent	2682079	2682275	57.81
yqiK_sibD	197	Convergent	3192548	3192744	68.81
dsrA_yedP	197	Divergent	2023338	2023534	43.61
yfcI_hisP	196	Codirectional-	2421562	2421757	52.19
ydcF_aldA	196	Codirectional+	1486060	1486255	32.03
yecA_leuZ	195	Codirectional-	1989644	1989838	42.88
yidE_ibpB	195	Codirectional-	3864297	3864491	83.29
hrpB_mrcB	195	Codirectional+	164535	164729	3.55
atoC_atoD	195	Codirectional+	2321274	2321468	50.03
flgL_rne	195	Convergent	1140210	1140404	24.58
ygfZ_yqfA	195	Convergent	3040316	3040510	65.53
xylR_bax	195	Convergent	3734181	3734375	80.48
bglX_dld	195	Divergent	2220012	2220206	47.85
ygbI_ygbJ	195	Divergent	2859257	2859451	61.63
yjgB_leuX	195	Divergent	4494233	4494427	96.87
fnr_ogt	194	Codirectional-	1397551	1397744	30.12
dmsD_clcB	194	Codirectional+	1663145	1663338	35.85
dnaG_rpoD	194	Codirectional+	3210875	3211068	69.2
ybcF_purK	194	Convergent	550556	550749	11.87
yncL_ydcX	194	Divergent	1515219	1515412	32.66
eamA_ydeE	194	Divergent	1619162	1619355	34.9
ftsB_ygbE	193	Codirectional-	2870843	2871035	61.88
yciM_pyrF	193	Codirectional+	1339752	1339944	28.88
yeiS_yeiT	193	Codirectional+	2231862	2232054	48.1
gltU_rrlC	193	Codirectional+	3941534	3941726	84.95
gltT_rrlB	193	Codirectional+	4166471	4166663	89.8
gltV_rrlE	193	Codirectional+	4207873	4208065	90.69
yfhL_yphI	193	Convergent	2697946	2698138	58.15
yqeK_ygeF'	193	Divergent	2988383	2988575	64.41
yhcM_yhcB	193	Divergent	3378020	3378212	72.81
fdoG_fdhD	193	Divergent	4083846	4084038	88.02
eyeA_ykfC'	192	Codirectional+	271879	272070	5.86
sibA_sibB	192	Codirectional+	2151476	2151667	46.37
glpC_yfaD	192	Codirectional+	2354734	2354925	50.75
asd_yhgN	192	Divergent	3572902	3573093	77.01
yjgM_yjgN	192	Divergent	4477561	4477752	96.51
pflA_pflB	191	Codirectional-	950304	950494	20.48
htpX_prc	191	Codirectional-	1910601	1910791	41.18
kefC_folA	191	Codirectional+	49632	49822	1.07
hupB_ppiD	191	Codirectional+	460948	461138	9.93
proX_ygaY'	191	Codirectional+	2806147	2806337	60.48
uvrB_ybhK	191	Convergent	814771	814961	17.56
ygdI_csdA	191	Divergent	2941168	2941358	63.39
yeaU_yeaV	190	Codirectional+	1881022	1881211	40.54
baeR_yegP	190	Codirectional+	2163023	2163212	46.62
intZ_yffL	190	Codirectional+	2558089	2558278	55.14
yfhR_csiE	190	Codirectional+	2663267	2663456	57.4
rffM_yifK	190	Codirectional+	3978720	3978909	85.75
mhpR_mhpA	190	Divergent	367645	367834	7.92
yecH_tyrP	190	Divergent	1987515	1987704	42.84
yqhA_yghA	190	Divergent	3147494	3147683	67.84
yiaY_selB	189	Codirectional-	3755851	3756039	80.95
pta_yfcC	189	Codirectional+	2414914	2415102	52.05
ypjF_psaA'	189	Codirectional+	2775805	2775993	59.83
quuD_nmpC'	189	Convergent	573563	573751	12.36
sibC_serA	189	Convergent	3055011	3055199	65.85
sbcD_phoB	189	Divergent	416177	416365	8.97
glpE_glpD	189	Divergent	3559847	3560035	76.73
fadB_pepQ	189	Divergent	4028995	4029183	86.84
cpdB_cysQ	189	Divergent	4434589	4434777	95.58
hybO_yghW	188	Codirectional-	3144284	3144471	67.77
yihI_hemN	188	Codirectional+	4049880	4050067	87.29
yfeS_cysM	188	Convergent	2536506	2536693	54.67
gapC'_cybB	188	Divergent	1488738	1488925	32.09
rtcB_rtcR	188	Divergent	3556102	3556289	76.65
frmR_yaiO	187	Codirectional-	379106	379292	8.17
clpX_lon	187	Codirectional+	457925	458111	9.87
rbn_elaD	187	Codirectional+	2380548	2380734	51.31
intQ'_rspB	187	Convergent	1650733	1650919	35.58
yhhK_livJ	187	Convergent	3596391	3596577	77.51
metN_gmhB	187	Divergent	222646	222832	4.8
hsdR_mrr	187	Divergent	4584785	4584971	98.82
yjaG_hupA	186	Codirectional+	4198118	4198303	90.48
cspA_mokA'	186	Convergent	3718285	3718470	80.14
yedD_yedE	186	Divergent	2006115	2006300	43.24
norR_norV	186	Divergent	2830312	2830497	61
dxr_ispU	185	Codirectional+	194718	194902	4.2
ydgH_ydgI	185	Codirectional+	1677396	1677580	36.15
ydiK_rprA	185	Codirectional+	1768211	1768395	38.11
yoeA'_yeeP'	185	Codirectional+	2068499	2068683	44.58
yqjK_yqjF	185	Codirectional+	3248399	3248583	70.01
yhdH_yrdE'	185	Codirectional+	3402481	3402665	73.33
leuX_intB'	185	Codirectional+	4494513	4494697	96.87
dacB_obgE	185	Convergent	3328419	3328603	71.74
ycbZ_ycbG	185	Divergent	1017523	1017707	21.93
ygdT_mutH	185	Divergent	2967499	2967683	63.96
aspC_ompF	184	Codirectional-	984933	985116	21.23
rrlG_gltW	184	Codirectional-	2727207	2727390	58.78
cysZ_cysK	184	Codirectional+	2530247	2530430	54.54
yhcF_yhcG	184	Codirectional+	3365665	3365848	72.54
ybfF_seqA	184	Divergent	712026	712209	15.35
ychN_ychO	184	Divergent	1272823	1273006	27.43
ppdA_thyA	183	Codirectional-	2962200	2962382	63.84
yggN_yggL	183	Codirectional-	3099646	3099828	66.81
yiiX_metJ	183	Codirectional-	4125918	4126100	88.93
alaV_rrlH	183	Codirectional+	225576	225758	4.86
nudL_sdaA	183	Codirectional+	1894773	1894955	40.84
ebgR_ebgA	183	Codirectional+	3220472	3220654	69.41
alaT_rrlA	183	Codirectional+	4035359	4035541	86.98
yqgF_yggR	183	Convergent	3091939	3092121	66.64
ybhD_ybhH	183	Divergent	799799	799981	17.24
envY_ybcH	182	Codirectional-	586132	586313	12.63
dctA_yhjK	182	Codirectional-	3681471	3681652	79.35
pstB_pstA	182	Codirectional-	3906390	3906571	84.2
yaiI_aroL	182	Codirectional+	405447	405628	8.74
cstA_ybdD	182	Codirectional+	631223	631404	13.6
ybhI_ybhJ	182	Codirectional+	802544	802725	17.3
aceA_aceK	182	Codirectional+	4216437	4216618	90.88
yoaF_yeaP	182	Divergent	1875557	1875738	40.42
yqaE_ygaV	182	Divergent	2795051	2795232	60.24
aaeX_aaeR	182	Divergent	3387360	3387541	73.01
yijP_ppc	181	Codirectional-	4148289	4148469	89.41
ydcD_yncI'	181	Codirectional+	1528429	1528609	32.94
yfdF_vacJ	181	Convergent	2462093	2462273	53.07
yhjE_yhjG	181	Convergent	3674132	3674312	79.19
yejK_yejL	181	Divergent	2281970	2282150	49.18
yjfO_yjfP	181	Divergent	4414794	4414974	95.15
fadI_yfcZ	180	Codirectional-	2458492	2458671	52.99
mdlB_glnK	180	Codirectional+	471642	471821	10.17
htpG_adk	180	Codirectional+	496219	496398	10.7
entH_cstA	180	Codirectional+	628937	629116	13.56
ycbB_ycbK	180	Codirectional+	982118	982297	21.17
yeaI_yeaJ	180	Codirectional+	1869885	1870064	40.3
spr_rtn	180	Codirectional+	2268568	2268747	48.89
fieF_pfkA	180	Codirectional+	4105395	4105574	88.48
cca_bacA	180	Convergent	3201152	3201331	69
yncA_yncB	180	Divergent	1516871	1517050	32.69
yegL_sibA	180	Divergent	2151153	2151332	46.36
dcuS_yjdI	180	Divergent	4349686	4349865	93.75
yajO_dxs	179	Codirectional-	437360	437538	9.43
ilvH_fruR	179	Codirectional+	87849	88027	1.89
rnr_rlmB	179	Codirectional+	4407119	4407297	94.99
gspA_gspC	179	Divergent	3453421	3453599	74.43
yeeE_yeeF	178	Codirectional-	2083550	2083727	44.91
pmbA_cybC'	178	Codirectional+	4457335	4457512	96.07
inaA_yfaH'	178	Divergent	2347495	2347672	50.6
eutB_intZ	178	Divergent	2556702	2556879	55.11
dksA_sfsA	177	Codirectional-	160605	160781	3.46
pepB_iscX	177	Codirectional-	2654381	2654557	57.21
yjcF_actP	177	Codirectional-	4281099	4281275	92.27
gsiD_yliE	177	Codirectional+	872025	872201	18.79
ymgE_ycgY	177	Codirectional+	1244206	1244382	26.82
malS_avtA	177	Codirectional+	3737551	3737727	80.56
yfjJ_yfjK	177	Convergent	2759196	2759372	59.47
ttcC'_uspF	176	Codirectional-	1433033	1433208	30.89
yncI'_ydcC	176	Codirectional+	1529664	1529839	32.97
ydfH_ydfZ	176	Codirectional+	1627063	1627238	35.07
argS_yecT	176	Codirectional+	1959820	1959995	42.24
yajD_tsx	176	Convergent	430177	430352	9.27
proP_basS	176	Convergent	4330028	4330203	93.33
kdgR_yebQ	176	Divergent	1908124	1908299	41.13
yjiR_yjiS	176	Divergent	4569598	4569773	98.49
ptrA_recC	175	Codirectional-	2956907	2957081	63.73
ansB_yggN	175	Codirectional-	3098751	3098925	66.79
acnB_yacL	175	Codirectional+	134213	134387	2.89
yafL_yafM	175	Codirectional+	247462	247636	5.33
ecnB_sugE	175	Codirectional+	4374723	4374897	94.29
nhaR_IS1A	175	Convergent	19621	19795	0.42
IS5A_mmuP	175	Divergent	274374	274548	5.91
abgA_abgR	175	Divergent	1402590	1402764	30.23
fbp_mpl	175	Divergent	4453633	4453807	95.99
ymfJ_cohE	174	Codirectional-	1201308	1201481	25.89
galF_wcaM	174	Codirectional-	2112352	2112525	45.53
yegZ'_yegR	174	Codirectional-	2165839	2166012	46.68
rrlD_alaU	174	Codirectional-	3424806	3424979	73.82
pagP_cspE	174	Codirectional+	656341	656514	14.15
dicF_dicB	174	Codirectional+	1647459	1647632	35.51
malI_malX	174	Divergent	1697205	1697378	36.58
ysaB_wecH	174	Divergent	3723736	3723909	80.26
yicO_ade	174	Divergent	3841813	3841986	82.8
pbpG_yohC	173	Codirectional-	2222893	2223065	47.91
pyrD_ycbW	173	Codirectional+	1005002	1005174	21.66
cspG_ymcE	173	Codirectional+	1050897	1051069	22.65
ppiB_cysS	173	Divergent	553661	553833	11.93
yghS_yghT	173	Divergent	3131980	3132152	67.5
yeaR_leuE	172	Codirectional-	1877973	1878144	40.48
ycaL_cmk	172	Codirectional+	960252	960423	20.7
opgH_yceK	172	Codirectional+	1112630	1112801	23.98
yccT_yccU	172	Divergent	1026997	1027168	22.14
yddH_nhoA	172	Divergent	1531876	1532047	33.02
yedI_yedA	172	Divergent	2027391	2027562	43.7
maa_hha	171	Codirectional-	479143	479313	10.33
mdtG_lpxL	171	Codirectional-	1114714	1114884	24.03
gnsB_ynfN	171	Codirectional-	1635807	1635977	35.26
yeeX_yeeA	171	Codirectional-	2077386	2077556	44.77
gltW_rrsG	171	Codirectional-	2727467	2727637	58.79
flgF_flgG	171	Codirectional+	1133781	1133951	24.44
arpB'_yniD	171	Codirectional+	1803018	1803188	38.86
purN_ppk	171	Codirectional+	2620895	2621065	56.49
gltF_yhcA	171	Codirectional+	3359963	3360133	72.42
rrsB_gltT	171	Codirectional+	4166224	4166394	89.8
ydbL_feaR	171	Convergent	1444231	1444401	31.13
rluE_icd	171	Divergent	1194175	1194345	25.74
yicR_dfp	171	Divergent	3810583	3810753	82.13
yedQ_yodC	170	Codirectional-	2026042	2026211	43.67
ydbD_ynbA	170	Codirectional+	1475475	1475644	31.8
yecR_ftnA	170	Codirectional+	1986570	1986739	42.82
rydC_ydcA	170	Divergent	1489531	1489700	32.1
plsB_dgkA	170	Divergent	4254490	4254659	91.7
gltJ_gltI	169	Codirectional-	685893	686061	14.78
ribA_pgpB	169	Divergent	1337185	1337353	28.82
isrA_ydaL	169	Divergent	1403834	1404002	30.26
yoaI_yeaL	169	Divergent	1872207	1872375	40.35
yohC_yohD	169	Divergent	2223654	2223822	47.93
asnS_pncB	168	Codirectional-	988209	988376	21.3
phoP_purB	168	Codirectional-	1189671	1189838	25.64
bfd_chiA	168	Codirectional-	3465014	3465181	74.68
yiaB_xylB	168	Codirectional-	3725772	3725939	80.3
glxR_ybbW	168	Codirectional+	536689	536856	11.57
aroA_ycaL	168	Codirectional+	959319	959486	20.68
recG_gltS	168	Convergent	3825315	3825482	82.45
rihB_yeiL	168	Divergent	2253209	2253376	48.56
ypfJ_purC	167	Codirectional-	2594760	2594926	55.93
ygeH_ygeI	167	Codirectional+	2991493	2991659	64.48
panE_yajQ	167	Divergent	443740	443906	9.56
ygfB_zapA	167	Divergent	3053467	3053633	65.81
yihU_yihV	167	Divergent	4071595	4071761	87.76
otsB_araH	166	Codirectional-	1980412	1980577	42.68
ygfI_yggE	166	Codirectional-	3065196	3065361	66.06
yheO_fkpA	166	Codirectional-	3474463	3474628	74.89
rihC_dapB	166	Codirectional+	28208	28373	0.61
ybhT_modA	166	Codirectional+	794146	794311	17.12
dicA_ydfA	166	Codirectional+	1646366	1646531	35.48
xthA_ydjX	166	Codirectional+	1831259	1831424	39.47
sppA_ansA	166	Codirectional+	1848718	1848883	39.85
kbaY_agaB	166	Codirectional+	3282026	3282191	70.74
kup_rbsD	166	Codirectional+	3931208	3931373	84.73
deoD_yjjJ	166	Codirectional+	4619626	4619791	99.57
bioD_ybhU	166	Convergent	812171	812336	17.5
pspF_pspA	166	Divergent	1365937	1366102	29.44
rcsC_atoS	166	Divergent	2317899	2318064	49.96
ffh_ypjD	166	Divergent	2745818	2745983	59.18
yidK_yidL	166	Divergent	3858140	3858305	83.16
waaH_ubiD	166	Divergent	4022845	4023010	86.71
entD_fepA	165	Codirectional-	609312	609476	13.13
ydhP_ynhF	165	Codirectional-	1735315	1735479	37.4
rlmA_cspC	165	Codirectional-	1905085	1905249	41.06
mrcA_nudE	165	Convergent	3523446	3523610	75.94
pspG_qorA	165	Convergent	4261106	4261270	91.84
yacC_cueO	165	Divergent	136918	137082	2.95
yaeP_yaeQ	165	Divergent	214126	214290	4.62
prmB_yfcN	165	Divergent	2446463	2446627	52.73
hepA_polB	164	Codirectional-	63265	63428	1.36
qseG_qseE	164	Codirectional-	2687529	2687692	57.92
rplN_rpsQ	164	Codirectional-	3446172	3446335	74.28
aldB_yiaY	164	Codirectional-	3754535	3754698	80.92
ybgF_lysT	164	Codirectional+	779613	779776	16.8
xdhD_xanQ	164	Codirectional+	3022209	3022372	65.14
ybcW_ylcI	164	Convergent	579310	579473	12.49
cmoB_torZ	164	Convergent	1952438	1952601	42.08
yhhI_yhhJ	164	Convergent	3623538	3623701	78.1
yedR_rseX	164	Divergent	2031509	2031672	43.79
purP_yieH	164	Divergent	3894633	3894796	83.94
yigI_pldA	164	Divergent	4002721	4002884	86.27
thiB_sgrR	163	Codirectional-	75481	75643	1.63
ylaB_ylaC	163	Codirectional-	477842	478004	10.3
nuoM_nuoL	163	Codirectional-	2391064	2391226	51.54
yqfA_yqfB	163	Codirectional-	3041171	3041333	65.55
rbfA_infB	163	Codirectional-	3311201	3311363	71.37
narQ_acrD	163	Codirectional+	2585454	2585616	55.72
ybeQ_ybeR	163	Divergent	675771	675933	14.57
murR_murQ	163	Divergent	2543632	2543794	54.82
aspU_dkgB	162	Codirectional+	229005	229166	4.94
yniC_ydjM	162	Codirectional+	1808073	1808234	38.97
dsrB_yodD	162	Divergent	2022848	2023009	43.6
yaeH_yaeI	161	Codirectional-	184096	184256	3.97
glmS_glmU	161	Codirectional-	3911692	3911852	84.31
mcrB_symE	161	Codirectional-	4577361	4577521	98.66
argW_intS	161	Codirectional+	2464406	2464566	53.12
sodB_ydhP	161	Convergent	1733984	1734144	37.37
ynbG_ydbA'	161	Divergent	1463255	1463415	31.54
guaB_xseA	161	Divergent	2632093	2632253	56.73
argI_rraB	161	Divergent	4476335	4476495	96.48
pdhR_aceE	160	Codirectional+	122857	123016	2.65
psaA'_ypjA	160	Convergent	2776008	2776167	59.83
lptG_yjgR	160	Convergent	4486424	4486583	96.7
ydjA_sppA	160	Divergent	1846701	1846860	39.8
yeeO_asnU	160	Divergent	2057715	2057874	44.35
trmI_mutY	160	Divergent	3100875	3101034	66.83
tyrT_purU	159	Codirectional-	1286846	1287004	27.74
hcaT_hcaR	159	Codirectional-	2665869	2666027	57.46
yrbA_yrbB	159	Codirectional-	3334826	3334984	71.88
holC_pepA	159	Codirectional-	4482304	4482462	96.61
rpsA_ihfB	159	Codirectional+	962892	963050	20.75
grxA_ybjC	159	Divergent	889977	890135	19.18
ftsK_lolA	158	Codirectional+	936437	936594	20.18
nusG_rplK	158	Codirectional+	4176312	4176469	90.01
ykgQ'_ykgB	158	Convergent	316792	316949	6.83
ascB_hycI	158	Convergent	2840437	2840594	61.22
aslB_aslA	158	Convergent	3982217	3982374	85.83
mgrB_yobH	158	Divergent	1906791	1906948	41.1
fabB_mnmC	158	Divergent	2439628	2439785	52.58
nrdG_nrdD	157	Codirectional-	4458388	4458544	96.09
cusC_cusF	157	Codirectional+	596197	596353	12.85
chaB_chaC	157	Codirectional+	1271573	1271729	27.41
fhuB_hemL	157	Convergent	173445	173601	3.74
ykiA'_rdgC	157	Convergent	408175	408331	8.8
aroG_gpmA	157	Convergent	785909	786065	16.94
yhjY_tag	157	Divergent	3710958	3711114	79.98
maeA_sra	156	Codirectional-	1553694	1553849	33.49
ydiA_aroH	156	Codirectional+	1786303	1786458	38.5
yidZ_yieE	156	Codirectional+	3891748	3891903	83.88
symR_hsdS	156	Convergent	4577935	4578090	98.67
cusR_cusC	156	Divergent	594667	594822	12.82
yjaB_metA	156	Divergent	4212147	4212302	90.79
yafK_yafQ	155	Codirectional-	245806	245960	5.3
gadC_gadB	155	Codirectional-	1568514	1568668	33.81
accD_dedA	155	Codirectional-	2431949	2432103	52.42
ygeQ'_glyU	155	Codirectional-	2996851	2997005	64.59
cytR_priA	155	Codirectional-	4122480	4122634	88.85
proY_malZ	155	Codirectional+	421584	421738	9.09
slp_dctR	155	Codirectional+	3652551	3652705	78.72
yhbY_greA	155	Convergent	3326106	3326260	71.69
mpl_yjgA	155	Convergent	4455182	4455336	96.02
ycjW_ycjX	155	Divergent	1381986	1382140	29.79
degP_cdaR	154	Codirectional+	182309	182462	3.93
dsbA_yihF	154	Codirectional+	4042068	4042221	87.12
yggW_yggM	154	Convergent	3096426	3096579	66.74
ubiA_plsB	154	Convergent	4251912	4252065	91.64
ybhA_pgl	154	Divergent	797655	797808	17.19
flgA_flgB	154	Divergent	1130087	1130240	24.36
yeiW_yeiP	154	Divergent	2263318	2263471	48.78
rydB_ydiH	153	Codirectional-	1762805	1762957	37.99
mtr_deaD	153	Codirectional-	3303840	3303992	71.21
malF_malE	153	Codirectional-	4243099	4243251	91.45
kdsB_ycbJ	153	Codirectional+	970822	970974	20.92
yhcB_degQ	153	Codirectional+	3378612	3378764	72.82
ubiF_glnX	153	Convergent	695500	695652	14.99
yqjI_aer	153	Convergent	3215425	3215577	69.3
yjcE_yjcF	153	Convergent	4279653	4279805	92.24
yafV_ivy	153	Divergent	240190	240342	5.18
argE_argC	153	Divergent	4152871	4153023	89.51
ybeZ_miaB	152	Codirectional-	692602	692753	14.93
hypF_hydN	152	Codirectional-	2835448	2835599	61.11
cof_ybaO	152	Codirectional+	467455	467606	10.08
ybaN_apt	152	Codirectional+	490484	490635	10.57
intS_gtrA	152	Codirectional+	2465725	2465876	53.14
yfjI_yfjJ	152	Codirectional+	2758417	2758568	59.45
fdhD_yiiG	152	Codirectional+	4084873	4085024	88.04
yaaX_yaaA	152	Convergent	5531	5682	0.12
bisC_yiaD	152	Divergent	3714418	3714569	80.06
abrB_ybgO	151	Codirectional-	746993	747143	16.1
ybhC_ybhB	151	Codirectional-	806505	806655	17.38
ybiU_ybiV	151	Codirectional-	858285	858435	18.5
uspE_fnr	151	Codirectional-	1396647	1396797	30.1
glyW_pgsA	151	Codirectional-	1990142	1990292	42.89
yjcD_yjcE	151	Codirectional+	4277852	4278002	92.2
torD_cbpM	151	Convergent	1061622	1061772	22.88
ydfO_gnsB	151	Convergent	1635482	1635632	35.25
frlR_yhfS	151	Convergent	3502806	3502956	75.5
aes_gsk	151	Divergent	499198	499348	10.76
ygiW_qseB	151	Divergent	3167699	3167849	68.27
csrD_yhdH	151	Divergent	3401355	3401505	73.31
asnC_asnA	151	Divergent	3925027	3925177	84.6
prs_ispE	150	Codirectional-	1261099	1261248	27.18
lgt_ptsP	150	Codirectional-	2964060	2964209	63.89
ppiD_ybaV	150	Codirectional+	463011	463160	9.98
yffR_yffS	150	Codirectional+	2562395	2562544	55.23
avtA_ysaA	150	Convergent	3738982	3739131	80.59
yajI_nrdR	150	Divergent	432076	432225	9.31
yedN'_intG'	150	Divergent	2010376	2010525	43.33
nfrB_cusS	149	Codirectional-	592402	592550	12.77
rlmN_ndk	149	Codirectional-	2642306	2642454	56.95
ybgE_ybgC	149	Codirectional+	773826	773974	16.68
lysW_valZ	149	Codirectional+	780142	780290	16.81
yneK_ydeA	149	Codirectional+	1614903	1615051	34.81
cdd_sanA	149	Codirectional+	2230751	2230899	48.08
yfiL_yfiR	149	Codirectional+	2739748	2739896	59.05
phr_ybgH	149	Convergent	740149	740297	15.95
ftsY_rsmD	149	Divergent	3602267	3602415	77.64
ilvY_ilvC	149	Divergent	3955844	3955992	85.26
cpxR_cpxP	149	Divergent	4103694	4103842	88.45
yaaH_yaaW	148	Codirectional-	10495	10642	0.23
yajR_cyoE	148	Codirectional-	445891	446038	9.61
ynhG_sufE	148	Codirectional-	1756750	1756897	37.86
yfaA_gyrA	148	Codirectional-	2334667	2334814	50.32
ndk_pbpC	148	Codirectional-	2642887	2643034	56.96
hydN_ascG	148	Codirectional-	2836128	2836275	61.13
rpsO_truB	148	Codirectional-	3309707	3309854	71.33
yjfN_yjfO	148	Codirectional-	4414316	4414463	95.14
pgpB_yciS	148	Codirectional+	1338119	1338266	28.84
recN_smpA	148	Codirectional+	2751479	2751626	59.3
garD_sohA	148	Codirectional+	3274876	3275023	70.58
kdgT_yiiM	148	Codirectional+	4100697	4100844	88.38
cpxP_fieF	148	Codirectional+	4104344	4104491	88.46
kdsA_ldrA	148	Convergent	1268243	1268390	27.33
yffS_eutA	148	Convergent	2563355	2563502	55.25
pheV_yghD	148	Convergent	3108464	3108611	67
rsuA_yejH	148	Divergent	2278506	2278653	49.11
yciZ_gmr	147	Codirectional-	1342634	1342780	28.94
yeaQ_yoaG	147	Codirectional-	1877280	1877426	40.46
ybfD_ybgA	147	Codirectional+	738077	738223	15.91
ycjF_tyrR	147	Codirectional+	1384597	1384743	29.84
tolC_ygiB	147	Codirectional+	3177619	3177765	68.49
ygcP_ygcQ	147	Convergent	2892794	2892940	62.35
ybdN_ybdO	146	Codirectional-	635793	635938	13.7
yghF'_yghG	146	Codirectional-	3110943	3111088	67.05
rpsM_rpmJ	146	Codirectional-	3440494	3440639	74.15
tsf_pyrH	146	Codirectional+	191709	191854	4.13
lysY_lysZ	146	Codirectional+	780446	780591	16.82
yeaH_yeaI	146	Codirectional+	1868263	1868408	40.27
yegP_yegQ	146	Codirectional+	2163546	2163691	46.63
yqjB_yqjC	146	Codirectional+	3246845	3246990	69.98
proM_aslB	146	Codirectional+	3980835	3980980	85.8
polA_spf	146	Codirectional+	4047776	4047921	87.24
znuB_ruvB	146	Convergent	1942224	1942369	41.86
uvrD_yigE	146	Convergent	3998169	3998314	86.17
yjdP_phnP	146	Convergent	4312221	4312366	92.94
trpR_yjjX	146	Convergent	4631110	4631255	99.82
yahN_yahO	146	Divergent	345562	345707	7.45
ybcY'_tfaX'	146	Divergent	582030	582175	12.54
yniB_yniC	146	Divergent	1807258	1807403	38.95
gyrA_ubiG	146	Divergent	2337443	2337588	50.38
ybiV_ybiW	145	Codirectional-	859252	859396	18.52
dsbB_nhaB	145	Codirectional-	1232254	1232398	26.56
yddM_adhP	145	Codirectional-	1550707	1550851	33.42
cld_ugd	145	Codirectional-	2096326	2096470	45.18
hisL_hisG	145	Codirectional+	2088071	2088215	45
qmcA_ybbL	145	Divergent	514998	515142	11.1
miaB_ubiF	145	Divergent	694179	694323	14.96
dapA_gcvR	145	Divergent	2597783	2597927	55.99
tar_cheW	144	Codirectional-	1970716	1970859	42.48
ygaD_mltB	144	Codirectional-	2822369	2822512	60.83
suhB_yfhR	144	Codirectional+	2662268	2662411	57.38
yjgJ_tabA	144	Codirectional+	4472741	4472884	96.4
rraB_yjgM	144	Convergent	4476913	4477056	96.49
hcp_ybjE	143	Codirectional-	913038	913180	19.68
ycfS_mfd	143	Codirectional-	1169598	1169740	25.21
yciW_fabI	143	Codirectional-	1348132	1348274	29.06
galU_hns	143	Convergent	1291589	1291731	27.84
yobH_kdgR	143	Convergent	1907189	1907331	41.11
yedL_yedN'	143	Convergent	2009104	2009246	43.3
fumC_fumA	142	Codirectional-	1684613	1684754	36.31
aroD_ydiF	142	Codirectional+	1773469	1773610	38.22
rybA_mntR	142	Divergent	852264	852405	18.37
cls_yciY	142	Divergent	1306670	1306811	28.16
ygiD_zupT	142	Divergent	3180430	3180571	68.55
galS_yeiB	141	Codirectional-	2239691	2239831	48.27
sseB_pepB	141	Codirectional-	2652956	2653096	57.18
grxC_yibN	141	Codirectional-	3782466	3782606	81.52
acrA_acrR	141	Divergent	484844	484984	10.45
yfjM_rnlA	141	Divergent	2763799	2763939	59.57
uspF_ompN	140	Codirectional-	1433644	1433783	30.9
ybiB_ybiC	140	Codirectional+	835434	835573	18.01
metG_yehH'	140	Codirectional+	2194356	2194495	47.3
yrhC'_yhhI	140	Codirectional+	3622261	3622400	78.07
udp_rmuC	140	Codirectional+	4015216	4015355	86.54
ypeC_mntH	140	Convergent	2509350	2509489	54.08
uxuR_yjiC	140	Convergent	4553373	4553512	98.14
yhhM_yhhN	140	Divergent	3603634	3603773	77.67
fhuF_yjjZ	140	Divergent	4603687	4603826	99.22
fldA_ybfE	139	Codirectional-	710689	710827	15.32
ybfE_ybfF	139	Codirectional-	711122	711260	15.33
nlpD_pcm	139	Codirectional-	2866776	2866914	61.79
opgD_ydcH	139	Codirectional+	1496536	1496674	32.26
metC_yghB	139	Codirectional+	3151446	3151584	67.92
ytfQ_ytfR	139	Codirectional+	4448942	4449080	95.89
ygaC_ygaM	139	Divergent	2798017	2798155	60.31
yagI_argF	138	Codirectional-	288387	288524	6.22
dacA_rlpA	138	Codirectional-	663187	663324	14.29
glnP_glnH	138	Codirectional-	846343	846480	18.24
ruvA_yobI	138	Codirectional-	1944001	1944138	41.9
argO_mscS	138	Codirectional-	3066831	3066968	66.1
gntK_gntR	138	Codirectional-	3575616	3575753	77.07
rplY_yejK	138	Convergent	2280824	2280961	49.16
melB_yjdF	138	Convergent	4342814	4342951	93.6
yobA_holE	138	Divergent	1922994	1923131	41.45
ygcF_yqcG	138	Divergent	2903441	2903578	62.58
yjjM_yjjN	138	Divergent	4593875	4594012	99.01
speB_speA	137	Codirectional-	3081820	3081956	66.42
parC_ygiS	137	Codirectional-	3163996	3164132	68.19
uhpT_uhpC	137	Codirectional-	3845191	3845327	82.88
rzpR'_trkG	137	Codirectional+	1421669	1421805	30.64
trkG_ynaK	137	Codirectional+	1423264	1423400	30.68
rprA_ydiL	137	Codirectional+	1768502	1768638	38.12
ygdQ_ygdR	137	Codirectional+	2969156	2969292	63.99
groL_yjeI	137	Codirectional+	4370695	4370831	94.2
yfgD_hda	137	Convergent	2615960	2616096	56.38
yjjN_opgB	137	Convergent	4595036	4595172	99.04
ybaP_ybaQ	137	Divergent	507305	507441	10.93
trpL_yciV	137	Divergent	1321107	1321243	28.47
ycjY_ycjZ	137	Divergent	1389878	1390014	29.96
yfbK_yfbL	137	Divergent	2383745	2383881	51.38
ydjF_ydjG	136	Codirectional-	1852879	1853014	39.94
adiC_adiY	136	Codirectional-	4335055	4335190	93.43
moaE_ybhL	136	Codirectional+	818971	819106	17.65
yafT_ykfM	136	Convergent	238121	238256	5.13
dcp_ydfG	136	Divergent	1625405	1625540	35.03
yqhC_yqhD	136	Divergent	3153241	3153376	67.96
gpp_rhlB	135	Codirectional-	3962253	3962387	85.4
lysT_valT	135	Codirectional+	779853	779987	16.81
ycbC_smtA	135	Divergent	972625	972759	20.96
yfcF_yfcG	135	Divergent	2418508	2418642	52.13
hcaR_hcaE	135	Divergent	2666919	2667053	57.48
yfjV'_yfjW	135	Divergent	2771205	2771339	59.73
yqgB_yqgC	135	Divergent	3084074	3084208	66.47
dgsA_ynfL	134	Codirectional-	1666589	1666722	35.92
glpX_glpK	134	Codirectional-	4113603	4113736	88.66
lrp_ftsK	134	Codirectional+	932313	932446	20.09
yojO_eco	134	Codirectional+	2301793	2301926	49.61
rne_yceQ	134	Divergent	1143591	1143724	24.65
ynfA_ynfB	134	Divergent	1653698	1653831	35.64
rluD_bamD	134	Divergent	2734034	2734167	58.93
yceB_grxB	133	Codirectional-	1122497	1122629	24.19
ymjA_puuP	133	Codirectional-	1355693	1355825	29.22
adhP_maeA	133	Codirectional-	1551863	1551995	33.45
cysM_cysA	133	Codirectional-	2537606	2537738	54.69
bglF_bglG	133	Codirectional-	3903621	3903753	84.14
hyaF_appC	133	Codirectional+	1036830	1036962	22.35
ygjI_ygjJ	133	Codirectional+	3225690	3225822	69.52
dusA_pspG	133	Codirectional+	4260730	4260862	91.83
yhaL_yhaM	133	Convergent	3253230	3253362	70.12
aaeR_tldD	133	Convergent	3388472	3388604	73.03
yebG_purT	133	Divergent	1928772	1928904	41.57
alkA_yegD	133	Divergent	2145565	2145697	46.24
poxB_hcr	132	Codirectional-	910273	910404	19.62
ygiS_ygiT	132	Codirectional-	3165741	3165872	68.23
phnC_yjdN	132	Codirectional-	4323189	4323320	93.18
dnaQ_aspV	132	Codirectional+	236799	236930	5.1
tolA_tolB	132	Codirectional+	776831	776962	16.74
lysZ_lysQ	132	Codirectional+	780668	780799	16.83
ydjM_ydjN	132	Codirectional+	1808826	1808957	38.99
pldA_recQ	132	Codirectional+	4003755	4003886	86.29
gsk_ybaL	132	Convergent	500654	500785	10.79
rluF_pagB	132	Convergent	4229250	4229381	91.15
ybhP_ybhQ	132	Divergent	823721	823852	17.75
yedW_hiuH	132	Divergent	2036848	2036979	43.9
ycgG_ymgF	131	Codirectional+	1218075	1218205	26.25
aroH_ydiE	131	Codirectional+	1787506	1787636	38.53
tnaB_mdtL	131	Codirectional+	3889507	3889637	83.83
yoaA_yoaB	131	Divergent	1891260	1891390	40.76
mrp_metG	131	Divergent	2192191	2192321	47.25
yfiC_srmB	131	Divergent	2710787	2710917	58.43
yfjG_smpB	131	Divergent	2752787	2752917	59.33
yhhS_yhhT	131	Divergent	3609757	3609887	77.8
yddW_gadC	130	Codirectional-	1566848	1566977	33.77
yjgH_yjgI	130	Codirectional-	4471233	4471362	96.37
ybfL'_ybfD	130	Codirectional+	737185	737314	15.89
sdaA_adrB	130	Codirectional+	1896321	1896450	40.87
pykA_lpxM	130	Convergent	1937116	1937245	41.75
ybiY_fsaA	130	Divergent	862735	862864	18.59
rhlB_trxA	130	Divergent	3963654	3963783	85.43
ivbL_istR	129	Codirectional-	3851012	3851140	83
dgt_degP	129	Codirectional+	180755	180883	3.9
uup_pqiA	129	Codirectional+	1011095	1011223	21.79
yohK_cdd	129	Codirectional+	2229737	2229865	48.06
exuT_exuR	129	Codirectional+	3244545	3244673	69.93
trkA_mscL	129	Codirectional+	3435917	3436045	74.06
yohD_yohF	129	Convergent	2224402	2224530	47.94
ulaF_yjfY	129	Convergent	4422410	4422538	95.32
ycaO_ycaP	129	Divergent	955856	955984	20.6
torR_torC	129	Divergent	1057178	1057306	22.79
yebR_yebS	129	Divergent	1914153	1914281	41.26
smf_def	129	Divergent	3431583	3431711	73.96
caiB_caiA	128	Codirectional-	39116	39243	0.84
tyrS_pdxH	128	Codirectional-	1715247	1715374	36.97
ucpA_murR	128	Codirectional-	2542646	2542773	54.8
ygeA_araE	128	Codirectional-	2978658	2978785	64.2
yzgL'_glgP	128	Codirectional-	3562029	3562156	76.77
secF_yajD	128	Codirectional+	429701	429828	9.26
apt_dnaX	128	Codirectional+	491188	491315	10.59
ybeM'_tatE	128	Codirectional+	658042	658169	14.18
alpA_yfjI	128	Codirectional+	2756879	2757006	59.42
dbpA_ttcA	128	Convergent	1408909	1409036	30.37
ytfH_cpdB	128	Convergent	4432517	4432644	95.54
betI_betT	128	Divergent	328559	328686	7.08
modE_ybhT	128	Divergent	793868	793995	17.11
ydgC_rstA	128	Divergent	1680055	1680182	36.21
gcvA_gcvB	128	Divergent	2940590	2940717	63.38
mfd_ycfT	127	Codirectional-	1173188	1173314	25.29
ynjI_topB	127	Codirectional-	1842896	1843022	39.72
gnd_wbbL'	127	Codirectional-	2099293	2099419	45.25
alaS_recX	127	Codirectional-	2820034	2820160	60.78
acrR_kefA	127	Codirectional+	485633	485759	10.47
ydhO_sodB	127	Codirectional+	1733275	1733401	37.36
yebK_pykA	127	Codirectional+	1935546	1935672	41.72
yfdQ_yfdR	127	Codirectional+	2472879	2473005	53.3
yajQ_yajR	127	Convergent	444399	444525	9.58
ubiG_yfaL	127	Convergent	2338312	2338438	50.4
norW_hypF	127	Convergent	2833068	2833194	61.06
ypaB_nrdA	127	Divergent	2342760	2342886	50.49
yraR_yhbO	127	Divergent	3296869	3296995	71.06
kefG_yheS	127	Divergent	3479184	3479310	74.99
mpaA_ymjC'	126	Codirectional-	1388623	1388748	29.93
leuE_yeaT	126	Codirectional-	1878784	1878909	40.49
motA_flhC	126	Codirectional-	1975164	1975289	42.57
yhbE_rpmA	126	Codirectional-	3330758	3330883	71.79
alsA_alsB	126	Codirectional-	4309004	4309129	92.87
yjhY'_yjhP	126	Codirectional-	4530334	4530459	97.64
IS5F_ynaJ	126	Codirectional+	1395263	1395388	30.07
ydeE_yneM	126	Codirectional+	1620544	1620669	34.93
mprA_emrA	126	Codirectional+	2809323	2809448	60.55
rlmB_yjfI	126	Codirectional+	4408030	4408155	95.01
osmY_ytjA	126	Codirectional+	4610025	4610150	99.36
deoC_deoA	126	Codirectional+	4616126	4616251	99.49
ptwF'_yagP'	126	Convergent	296479	296604	6.39
rph'_yicC	126	Divergent	3814573	3814698	82.22
araJ_sbcC	125	Codirectional-	411706	411830	8.87
ypfG_nudK	125	Codirectional-	2580800	2580924	55.62
rpsL_yheL	125	Codirectional-	3472575	3472699	74.85
clpP_clpX	125	Codirectional+	456525	456649	9.84
ybfQ_ybfL'	125	Codirectional+	735923	736047	15.86
ydhR_ydhS	125	Codirectional+	1745030	1745154	37.61
nirD_nirC	125	Codirectional+	3494900	3495024	75.33
rbsB_rbsK	125	Codirectional+	3935192	3935316	84.82
yciH_osmB	125	Convergent	1341009	1341133	28.9
spf_yihA	125	Convergent	4048031	4048155	87.25
ybjP_ybjQ	125	Divergent	903691	903815	19.48
rlmE_yhbY	125	Divergent	3325687	3325811	71.68
ychM_prs	124	Codirectional-	1260027	1260150	27.16
ynfK_dgsA	124	Codirectional-	1665244	1665367	35.89
hycB_hycA	124	Codirectional-	2847872	2847995	61.38
lspA_fkpB	124	Codirectional+	25702	25825	0.55
ybaT_cueR	124	Codirectional+	513093	513216	11.06
yehQ'_yehR	124	Codirectional+	2209123	2209246	47.61
yejH_rplY	124	Codirectional+	2280415	2280538	49.15
rdgC_mak	124	Divergent	409244	409367	8.82
mug_ileX	124	Divergent	3213496	3213619	69.26
yaiP_yaiS	123	Codirectional-	383160	383282	8.26
ybfG'_ybfI'	123	Codirectional-	715821	715943	15.43
ygaY'_ygaZ	123	Codirectional+	2807516	2807638	60.51
argF_ykgS'	123	Divergent	289530	289652	6.24
racR_ydaS	123	Divergent	1418266	1418388	30.57
ydcK_tehA	123	Divergent	1498474	1498596	32.3
yiaT_yiaU	123	Divergent	3749892	3750014	80.82
lacZ_lacI	122	Codirectional-	365530	365651	7.88
cydD_trxB	122	Codirectional-	930186	930307	20.05
pheM_rplT	122	Codirectional-	1797295	1797416	38.74
yhhW_yhhX	122	Codirectional-	3577669	3577790	77.11
yqfG_idi	122	Codirectional+	3030965	3031086	65.33
tabA_yjgL	122	Codirectional+	4473338	4473459	96.41
yghU_hybG	122	Convergent	3137616	3137737	67.63
speF_ybfK	122	Divergent	719684	719805	15.51
yccF_helD	122	Divergent	1023572	1023693	22.06
grpE_nadK	122	Divergent	2748731	2748852	59.24
nanA_nanR	121	Codirectional-	3371599	3371719	72.67
yhhX_ryhB	121	Codirectional-	3578829	3578949	77.14
yjdF_fumB	121	Codirectional-	4343582	4343702	93.62
bamA_skp	121	Codirectional+	200361	200481	4.32
ytjA_yjjU	121	Codirectional+	4610313	4610433	99.37
ybaK_sroB	121	Divergent	506307	506427	10.91
ynaI_IS5F	121	Divergent	1393947	1394067	30.04
lysA_lysR	121	Divergent	2976922	2977042	64.16
ryhB_yhhY	121	Divergent	3579040	3579160	77.14
csgC_ymdA	120	Codirectional+	1104517	1104636	23.81
flu_yeeR	120	Codirectional+	2072683	2072802	44.67
xanP_yicH	120	Codirectional+	3828360	3828479	82.51
ahpF_uspG	120	Convergent	640542	640661	13.81
mnmC_yfcL	120	Convergent	2441793	2441912	52.63
rcnR_rcnA	120	Divergent	2183819	2183938	47.07
lpxM_yebA	119	Codirectional-	1938218	1938336	41.77
dgoT_dgoD	119	Codirectional-	3869754	3869872	83.41
fabF_pabC	119	Codirectional+	1152404	1152522	24.84
cobB_ycfZ	119	Convergent	1179583	1179701	25.42
puuE_pspF	119	Convergent	1364840	1364958	29.42
yoaC_yoaH	119	Convergent	1892457	1892575	40.79
yecT_flhE	119	Convergent	1960485	1960603	42.25
proC_yaiI	119	Divergent	404869	404987	8.73
ybiA_dinG	119	Divergent	832174	832292	17.94
hofM_mrcA	119	Divergent	3520774	3520892	75.88
ggt_yhhA	119	Divergent	3584847	3584965	77.27
sbmC_dacD	118	Codirectional-	2079287	2079404	44.82
gcvP_gcvH	118	Codirectional-	3047064	3047181	65.67
yghW_yghX'	118	Codirectional-	3144760	3144877	67.78
treB_treR	118	Codirectional-	4464204	4464321	96.22
phoA_psiF	118	Codirectional+	402387	402504	8.67
yjdO_lysU	118	Convergent	4351105	4351222	93.78
tpx_ycjG	118	Divergent	1386836	1386953	29.89
trmJ_suhB	118	Divergent	2661346	2661463	57.36
hdfR_yifE	118	Divergent	3945991	3946108	85.05
rcsF_metQ	117	Codirectional-	219996	220112	4.74
purE_lpxH	117	Codirectional-	552324	552440	11.9
rihA_gltL	117	Codirectional-	683636	683752	14.73
nudB_aspS	117	Codirectional-	1946657	1946773	41.96
der_bamB	117	Codirectional-	2635379	2635495	56.8
dcuA_aspA	117	Codirectional-	4364797	4364913	94.08
yceQ_rluC	117	Codirectional+	1144046	1144162	24.66
rsmF_yebV	117	Codirectional+	1919687	1919803	41.38
yeiQ_yeiR	117	Codirectional+	2265734	2265850	48.83
yffN_yffO	117	Codirectional+	2560016	2560132	55.18
hpf_ptsN	117	Codirectional+	3344483	3344599	72.08
yiaL_yiaM	117	Codirectional+	3742234	3742350	80.66
yhbW_mtr	117	Convergent	3302478	3302594	71.18
yphG_yphH	117	Divergent	2680768	2680884	57.78
elbB_ryhA	117	Divergent	3348482	3348598	72.17
yagN_intF	116	Codirectional-	294804	294919	6.35
ychF_pth	116	Codirectional-	1257036	1257151	27.09
selD_ydjA	116	Codirectional-	1846033	1846148	39.79
ydjE_ydjF	116	Codirectional-	1852004	1852119	39.92
yggM_ansB	116	Codirectional-	3097588	3097703	66.76
ybcM_ylcH	116	Codirectional+	571475	571590	12.32
tyrU_glyT	116	Codirectional+	4173580	4173695	89.95
gdhA_ynjI	116	Convergent	1841739	1841854	39.7
aidB_yjfN	116	Convergent	4413924	4414039	95.13
ykfN'_ykfI	115	Codirectional-	262437	262551	5.66
ylaC_maa	115	Codirectional-	478476	478590	10.31
ylbG'_selU	115	Codirectional-	529241	529355	11.41
hdeB_hdeA	115	Codirectional-	3654316	3654430	78.76
cutA_dcuA	115	Codirectional-	4363380	4363494	94.04
yjiM_yjiN	115	Codirectional-	4563874	4563988	98.37
dinF_yjbJ	115	Codirectional+	4257145	4257259	91.76
yjhZ'_yjhR'	115	Divergent	4532699	4532813	97.69
solA_bssS	114	Codirectional-	1119810	1119923	24.14
yecJ_azuC	114	Codirectional-	1985783	1985896	42.8
omrA_omrB	114	Codirectional-	2974212	2974325	64.1
yidA_yidB	114	Codirectional-	3874976	3875089	83.52
talB_mog	114	Codirectional+	9192	9305	0.2
proA_thrW	114	Codirectional+	261981	262094	5.65
ymgJ_ycgI'	114	Codirectional+	1222673	1222786	26.35
yfeO_ypeC	114	Codirectional+	2508909	2509022	54.08
thrT_tufB	114	Codirectional+	4173853	4173966	89.96
melA_melB	114	Codirectional+	4341290	4341403	93.57
appA_etk	114	Convergent	1041139	1041252	22.44
ybjX_macA	114	Divergent	918344	918457	19.79
panB_yadC	113	Codirectional-	149602	149714	3.22
rna_citT	113	Codirectional-	644227	644339	13.89
zitB_ybgS	113	Codirectional-	784047	784159	16.9
yihR_yihS	113	Codirectional-	4068425	4068537	87.69
yfiQ_pssA	113	Codirectional+	2720636	2720748	58.64
yjbE_yjbF	113	Codirectional+	4234172	4234284	91.26
yabI_thiQ	113	Convergent	72116	72228	1.55
yraP_yraQ	113	Convergent	3295007	3295119	71.02
ariR_ymgC	112	Codirectional+	1215859	1215970	26.21
yeaG_yeaH	112	Codirectional+	1866867	1866978	40.24
yncE_ansP	112	Convergent	1522393	1522504	32.81
ychJ_rssA	112	Divergent	1288356	1288467	27.77
ydhB_ydhC	112	Divergent	1737823	1737934	37.46
proS_yaeB	111	Codirectional-	218776	218886	4.72
yneF_yneG	111	Codirectional-	1609879	1609989	34.7
hdhA_malI	111	Codirectional-	1696065	1696175	36.56
apbE_ompC	111	Codirectional-	2309557	2309667	49.78
iscS_iscR	111	Codirectional-	2659554	2659664	57.32
ibpB_ibpA	111	Codirectional-	3864921	3865031	83.3
yshB_glnG	111	Codirectional-	4051781	4051891	87.33
queF_ygdH	111	Codirectional+	2924219	2924329	63.03
sdaB_ygdG	111	Codirectional+	2928966	2929076	63.13
rluC_yceF	111	Convergent	1145123	1145233	24.68
xerD_fldB	111	Divergent	3037766	3037876	65.47
hslJ_ldhA	110	Codirectional-	1439768	1439877	31.03
hisS_ispG	110	Codirectional-	2638598	2638707	56.87
ygiQ_ftsP	110	Codirectional-	3159169	3159278	68.09
mnmG_oriC	110	Codirectional-	3923657	3923766	84.57
phnL_phnK	110	Codirectional-	4315919	4316028	93.02
ffs_ybaA	110	Codirectional+	475786	475895	10.25
bssR_yliI	110	Codirectional+	877855	877964	18.92
cmk_rpsA	110	Codirectional+	961108	961217	20.71
ycbF_pyrD	110	Codirectional+	1003881	1003990	21.64
yedK_yedL	110	Codirectional+	2008514	2008623	43.29
rpsU_dnaG	110	Codirectional+	3209019	3209128	69.16
acpT_nikA	110	Codirectional+	3611580	3611689	77.84
setC_yicL	110	Codirectional+	3836161	3836270	82.68
aphA_yjbQ	110	Codirectional+	4268151	4268260	91.99
ecnA_ecnB	110	Codirectional+	4374466	4374575	94.28
ompG_ycjW	110	Convergent	1380877	1380986	29.76
gntT_malQ	110	Convergent	3545898	3546007	76.43
fepD_entS	110	Divergent	621413	621522	13.39
rhtB_pldB	110	Divergent	4007083	4007192	86.37
ybeD_dacA	109	Codirectional-	661866	661974	14.27
pmrD_menE	109	Codirectional-	2371561	2371669	51.11
recR_htpG	109	Codirectional+	494235	494343	10.65
yceM_murJ	109	Codirectional+	1126953	1127061	24.29
dgkA_lexA	109	Codirectional+	4255029	4255137	91.71
ypfN_ypfH	109	Convergent	2590985	2591093	55.84
intF_ptwF'	109	Divergent	296321	296429	6.39
caiD_caiC	108	Codirectional-	36163	36270	0.78
ykgI_ykgC	108	Codirectional-	317792	317899	6.85
nlpI_pnp	108	Codirectional-	3306947	3307054	71.28
nanT_nanA	108	Codirectional-	3370597	3370704	72.65
yedF_yedK	108	Codirectional+	2007737	2007844	43.27
hiuH_yedY	108	Codirectional+	2037394	2037501	43.91
gshB_yqgE	108	Codirectional+	3090851	3090958	66.62
accC_yhdT	108	Codirectional+	3405289	3405396	73.39
selC_yicT'	108	Codirectional+	3834340	3834447	82.64
mmuM_afuC	108	Convergent	276872	276979	5.97
yegE_alkA	108	Convergent	2144608	2144715	46.22
can_yadG	108	Divergent	142671	142778	3.08
cynR_cynT	108	Divergent	357915	358022	7.71
ybdH_ybdL	108	Divergent	632701	632808	13.64
mngR_mngA	108	Divergent	765099	765206	16.49
napF_yojO	108	Divergent	2301520	2301627	49.61
ybcI_ybcJ	107	Codirectional-	555777	555883	11.98
ybdG_nfsB	107	Codirectional-	603887	603993	13.02
tpiA_yiiQ	107	Codirectional-	4109531	4109637	88.57
ulaR_ulaG	107	Codirectional-	4416477	4416583	95.19
ytfE_ytfF	107	Codirectional-	4430007	4430113	95.48
ytfF_qorB	107	Codirectional-	4431080	4431186	95.5
yaaU_kefF	107	Codirectional+	47139	47245	1.02
valW_ydhR	107	Codirectional+	1744617	1744723	37.6
ygdR_tas	107	Codirectional+	2969512	2969618	64
yjjQ_bglJ	107	Codirectional+	4602226	4602332	99.19
IS186B_entD	107	Convergent	608575	608681	13.12
hchA_yedV	107	Convergent	2034711	2034817	43.85
dsdA_emrY	107	Convergent	2478553	2478659	53.42
ynfC_ynfD	107	Divergent	1655482	1655588	35.68
yidH_yidI	107	Divergent	3854331	3854437	83.07
gfcB_gfcA	106	Codirectional-	1048556	1048661	22.6
eutN_eutM	106	Codirectional-	2570073	2570178	55.39
yrbN_nlpI	106	Codirectional-	3305956	3306061	71.25
yhdN_rplQ	106	Codirectional-	3437532	3437637	74.09
dam_damX	106	Codirectional-	3513936	3514041	75.74
pheU_yjdC	106	Codirectional-	4360650	4360755	93.99
yjhF_yjhG	106	Codirectional-	4520044	4520149	97.42
dnaT_yjjB	106	Codirectional-	4599541	4599646	99.13
pinE_mcrA	106	Codirectional+	1209463	1209568	26.07
dut_slmA	106	Codirectional+	3812411	3812516	82.17
sbp_cdh	106	Codirectional+	4107847	4107952	88.54
tauD_hemB	106	Convergent	387871	387976	8.36
yeiI_nupX	106	Convergent	2250811	2250916	48.51
ynfL_ynfM	106	Divergent	1667617	1667722	35.94
speE_yacC	105	Codirectional-	136465	136569	2.94
pyrC_yceB	105	Codirectional-	1121831	1121935	24.18
gatR'_gatD	105	Codirectional-	2169752	2169856	46.77
nuoC_nuoB	105	Codirectional-	2401868	2401972	51.77
ilvB_ivbL	105	Codirectional-	3850808	3850912	83
phnE'_phnD	105	Codirectional-	4321254	4321358	93.14
tppB_gst	105	Codirectional+	1712296	1712400	36.91
ydiZ_yniA	105	Codirectional+	1805715	1805819	38.92
mutS_pphB	105	Codirectional+	2857677	2857781	61.59
yqgA_pheV	105	Codirectional+	3108283	3108387	66.99
yidC_mnmE	105	Codirectional+	3884746	3884850	83.73
yiiM_cpxA	105	Convergent	4101520	4101624	88.4
ytjB_serB	105	Divergent	4622813	4622917	99.64
yciA_yciB	104	Codirectional-	1310271	1310374	28.24
chbF_chbR	104	Codirectional-	1816525	1816628	39.15
dcyD_fliY	104	Codirectional-	1997505	1997608	43.05
cpsG_cpsB	104	Codirectional-	2121004	2121107	45.71
yhfG_ppiA	104	Codirectional-	3489643	3489746	75.21
yadH_yadI	104	Codirectional+	144473	144576	3.11
lpxD_fabZ	104	Codirectional+	201997	202100	4.35
yebV_yebW	104	Codirectional+	1920041	1920144	41.38
fliK_fliL	104	Codirectional+	2017538	2017641	43.48
srlD_gutM	104	Codirectional+	2826539	2826642	60.92
yqhD_dkgA	104	Codirectional+	3154541	3154644	67.99
yhhH_yrhC'	104	Codirectional+	3621806	3621909	78.06
pdxK_yfeK	104	Divergent	2535260	2535363	54.64
folB_plsY	104	Divergent	3202612	3202715	69.03
yhaJ_yhaK	104	Divergent	3252237	3252340	70.1
gltI_IS5D	103	Codirectional-	686971	687073	14.81
eptA_adiC	103	Codirectional-	4333614	4333716	93.4
malY_add	103	Codirectional+	1700154	1700256	36.64
yeeP'_isrC	103	Codirectional+	2069236	2069338	44.6
raiA_pheL	103	Codirectional+	2735518	2735620	58.96
yiaD_ghrB	103	Codirectional+	3715230	3715332	80.08
yjeT_purA	103	Codirectional+	4402607	4402709	94.89
sucD_mngR	103	Convergent	764273	764375	16.47
paaY_ynbG	103	Convergent	1463086	1463188	31.53
gloA_rnt	102	Codirectional+	1726269	1726370	37.21
yfbL_yfbM	102	Codirectional+	2384854	2384955	51.4
ypjI'_yfjX	102	Codirectional+	2773839	2773940	59.79
yifK_argX	102	Codirectional+	3980296	3980397	85.79
cynX_lacA	102	Convergent	360371	360472	7.77
icdC'_iraM	102	Convergent	1210801	1210902	26.1
ycgJ_ycgK	102	Convergent	1226192	1226293	26.43
proL_yejO'	102	Convergent	2284310	2284411	49.23
rpsT_yaaY	102	Divergent	21079	21180	0.45
ydhL_nemR	102	Divergent	1723945	1724046	37.16
yeaT_yeaU	102	Divergent	1879834	1879935	40.52
yfiE_eamB	102	Divergent	2713343	2713444	58.48
yqeC_ygfJ	102	Divergent	3013080	3013181	64.94
rsmC_holD	102	Divergent	4605724	4605825	99.27
recE_racC	101	Codirectional-	1415411	1415511	30.51
sra_bdm	101	Codirectional-	1553988	1554088	33.49
cbl_nac	101	Codirectional-	2058939	2059039	44.38
ysaA_yiaJ	101	Codirectional-	3739606	3739706	80.6
mhpT_yaiL	101	Codirectional+	375895	375995	8.1
psiF_adrA	101	Codirectional+	402826	402926	8.68
cusA_pheP	101	Codirectional+	601081	601181	12.96
ycdY_ycdZ	101	Codirectional+	1099418	1099518	23.7
holE_yobB	101	Codirectional+	1923363	1923463	41.45
shiA_amn	101	Codirectional+	2052984	2053084	44.25
yihM_yihN	101	Codirectional+	4060169	4060269	87.51
cyaR_ogrK	101	Convergent	2165225	2165325	46.67
zntA_sirA	101	Convergent	3606673	3606773	77.74
ybeT_ybeU	101	Divergent	678630	678730	14.63
lipB_ybeD	100	Codirectional-	661502	661601	14.26
btuC_ihfA	100	Codirectional-	1793177	1793276	38.65
asnW_yeeO	100	Codirectional-	2056127	2056226	44.32
ftsZ_lpxC	100	Codirectional+	106457	106556	2.29
iraP_phoA	100	Codirectional+	400871	400970	8.64
paaK_paaX	100	Codirectional+	1461463	1461562	31.5
manA_ydgA	100	Codirectional+	1687776	1687875	36.38
pfkB_ydiZ	100	Codirectional+	1805324	1805423	38.91
mtfA_asnT	100	Codirectional+	2042473	2042572	44.02
tatE_lipA	100	Convergent	658374	658473	14.19
yoeF'_yeeX	100	Convergent	2076956	2077055	44.77
ymgI_ymgJ	100	Divergent	1222387	1222486	26.35
sad_yneJ	100	Divergent	1612728	1612827	34.76
yidR_cbrA	100	Divergent	3867300	3867399	83.35
yiiQ_yiiR	100	Divergent	4110238	4110337	88.59
ydiH_ydiI	99	Codirectional-	1763147	1763245	38
nupX_rihB	99	Codirectional-	2252168	2252266	48.54
yfaY_yfaZ	99	Codirectional-	2361656	2361754	50.9
ftsH_rlmE	99	Codirectional-	3324958	3325056	71.66
hyi_glxR	99	Codirectional+	535711	535809	11.55
ydcC_pptA	99	Codirectional+	1530977	1531075	33
ydgU_ydgD	99	Codirectional+	1669885	1669983	35.99
ydiL_ydiM	99	Codirectional+	1768996	1769094	38.13
frlD_frlR	99	Codirectional+	3501975	3502073	75.48
dhaR_ycgV	99	Convergent	1252209	1252307	26.99
ybaE_cof	99	Divergent	466537	466635	10.06
ycaN_ycaK	99	Divergent	948792	948890	20.45
ldcA_emtA	99	Divergent	1242304	1242402	26.78
ybjS_ybjT	98	Codirectional-	905977	906074	19.53
tdcB_tdcA	98	Codirectional-	3264051	3264148	70.35
accA_ldcC	98	Codirectional+	209581	209678	4.52
pheL_pheA	98	Codirectional+	2735669	2735766	58.96
yihW_yihX	98	Codirectional+	4073478	4073575	87.8
acrD_ypfM	98	Convergent	2588731	2588828	55.8
ssb_yjcB	98	Convergent	4272685	4272782	92.09
IS1F_yjhU	98	Convergent	4517263	4517360	97.36
IS1C_yagJ	98	Divergent	290626	290723	6.26
yeiE_yeiH	98	Divergent	2247641	2247738	48.44
pdxB_flk	98	Divergent	2435874	2435971	52.5
ecpD_yadN	97	Codirectional-	156202	156298	3.37
yafX_ykfF	97	Codirectional-	264431	264527	5.7
mliC_anmK	97	Codirectional-	1716420	1716516	36.99
ugpA_ugpB	97	Codirectional-	3588935	3589031	77.35
selA_yibF	97	Codirectional-	3759273	3759369	81.02
mutM_rpmG	97	Codirectional-	3809176	3809272	82.1
yahO_prpR	97	Convergent	345984	346080	7.46
tfaR_pinR	97	Convergent	1431011	1431107	30.84
pinQ_tfaQ	97	Convergent	1632237	1632333	35.18
rpmI_infC	96	Codirectional-	1798024	1798119	38.75
proQ_yebR	96	Codirectional-	1913559	1913654	41.24
yphF_yphG	96	Codirectional-	2677390	2677485	57.71
garK_garR	96	Codirectional-	3269793	3269888	70.47
rpsG_rpsL	96	Codirectional-	3472104	3472199	74.84
fpr_glpX	96	Codirectional-	4112496	4112591	88.64
psd_rsgA	96	Codirectional-	4388384	4388479	94.58
hcaD_yphA	96	Codirectional+	2671272	2671367	57.57
greB_yhgF	96	Codirectional+	3535311	3535406	76.2
prr_yncL	96	Convergent	1515027	1515122	32.65
yibU'_yibH	96	Convergent	3768170	3768265	81.22
yeaM_yeaN	96	Divergent	1873601	1873696	40.38
pphA_ryeA	96	Divergent	1920994	1921089	41.4
mgsA_yccT	95	Codirectional-	1026239	1026333	22.12
yfeX_yfeY	95	Codirectional-	2548568	2548662	54.93
hscB_iscA	95	Codirectional-	2657490	2657584	57.28
arcB_yhcC	95	Codirectional-	3351048	3351142	72.23
ygiL_yqiG'	95	Codirectional+	3183988	3184082	68.63
nhoA_yddE	95	Convergent	1532894	1532988	33.04
hisI_cld	95	Convergent	2095250	2095344	45.16
pawZ'_dsdC	95	Convergent	2474621	2474715	53.34
kdgK_yhjJ	95	Convergent	3678372	3678466	79.28
trpT_hdfR	95	Convergent	3945056	3945150	85.03
oxyS_oxyR	95	Divergent	4156418	4156512	89.58
arcA_yjjY	95	Divergent	4638330	4638424	99.97
cvrA_ldcA	94	Codirectional-	1241295	1241388	26.75
ubiX_purF	94	Codirectional-	2426649	2426742	52.3
hda_uraA	94	Codirectional-	2616799	2616892	56.4
slyD_yheV	94	Codirectional-	3476520	3476613	74.93
glyQ_ysaB	94	Codirectional-	3723342	3723435	80.25
yigG_rarD	94	Codirectional-	4001217	4001310	86.24
potF_potG	94	Codirectional+	894120	894213	19.27
ymdA_ymdB	94	Codirectional+	1104949	1105042	23.82
yggI_endA	94	Codirectional+	3088275	3088368	66.56
yrhA'_yrhD	94	Codirectional+	3582333	3582426	77.21
rmuC_ubiE	94	Codirectional+	4016784	4016877	86.57
tktB_ypfG	94	Convergent	2579662	2579755	55.6
rlmI_yccX	94	Divergent	1029193	1029286	22.18
rsd_nudC	94	Divergent	4194832	4194925	90.41
rsgA_orn	94	Divergent	4389533	4389626	94.61
yagB'_yagA	93	Codirectional-	279960	280052	6.03
frmB_frmA	93	Codirectional-	377593	377685	8.14
nfsB_ybdF	93	Codirectional-	604648	604740	13.03
psuT_psuG	93	Codirectional-	2255358	2255450	48.61
ygcS_ygcU	93	Codirectional-	2895893	2895985	62.42
yjcO_fdhF	93	Codirectional-	4295149	4295241	92.57
rrlH_rrfH	93	Codirectional+	228663	228755	4.93
ybaV_tesC	93	Codirectional+	463533	463625	9.99
rrlA_rwaa	93	Codirectional+	4038447	4038539	87.04
rrlE_rrfE	93	Codirectional+	4210970	4211062	90.76
ygbN_rpoS	93	Convergent	2864488	2864580	61.74
serU_mtfA	93	Divergent	2041582	2041674	44
yjgA_pmbA	93	Divergent	4455889	4455981	96.04
leuA_leuL	92	Codirectional-	83530	83621	1.8
wcaA_wzc	92	Codirectional-	2131422	2131513	45.94
rrfG_rrlG	92	Codirectional-	2724211	2724302	58.72
yggE_argO	92	Codirectional-	3066103	3066194	66.08
rrfD_rrlD	92	Codirectional-	3421810	3421901	73.75
rraA_menA	92	Codirectional-	4117354	4117445	88.74
hslV_ftsN	92	Codirectional-	4120311	4120402	88.81
ydfD_ydfE'	92	Codirectional+	1648010	1648101	35.52
asr_ydgU	92	Codirectional+	1669709	1669800	35.99
rnt_lhr	92	Codirectional+	1727019	1727110	37.22
rrlC_rrfC	92	Codirectional+	3944631	3944722	85.02
katG_yijE	92	Codirectional+	4134039	4134130	89.1
rrlB_rrfB	92	Codirectional+	4169568	4169659	89.87
pncA_ydjE	92	Convergent	1850553	1850644	39.89
yfgI_guaA	92	Convergent	2628888	2628979	56.66
acpH_queA	92	Divergent	424143	424234	9.14
crcB_ybeM'	92	Divergent	657162	657253	14.16
yafZ_ykfA	91	Codirectional-	267230	267320	5.76
yahB_yahC	91	Codirectional-	333658	333748	7.19
trpE_trpL	91	Codirectional-	1320971	1321061	28.47
dcd_udk	91	Codirectional-	2140240	2140330	46.13
yhcO_aaeB	91	Codirectional-	3384152	3384242	72.94
damX_aroB	91	Codirectional-	3515329	3515419	75.77
proK_eptB	91	Codirectional-	3706716	3706806	79.89
ftsN_cytR	91	Codirectional-	4121363	4121453	88.83
frr_dxr	91	Codirectional+	193430	193520	4.17
gpt_frsA	91	Codirectional+	256436	256526	5.53
rssA_rssB	91	Codirectional+	1289374	1289464	27.79
yfjP_yfjQ	91	Codirectional+	2766596	2766686	59.63
ygbK_ygbL	91	Codirectional+	2861524	2861614	61.68
ydcP_yncJ	91	Convergent	1506767	1506857	32.48
ydcO_ydcN	91	Divergent	1504105	1504195	32.42
yccK_yccA	90	Codirectional-	1029892	1029981	22.2
prfB_recJ	90	Codirectional-	3034305	3034394	65.4
rarA_serS	90	Codirectional+	938561	938650	20.23
ygaH_mprA	90	Codirectional+	2808702	2808791	60.54
tnaA_tnaB	90	Codirectional+	3888169	3888258	83.8
yjjG_prfC	90	Codirectional+	4607347	4607436	99.3
yagJ_yagK	90	Convergent	291456	291545	6.28
lit_intE	90	Convergent	1198812	1198901	25.84
yihN_ompL	90	Convergent	4061536	4061625	87.54
yjbB_pepE	90	Convergent	4227386	4227475	91.11
cohE_croE	90	Divergent	1202157	1202246	25.91
ybeX_ybeY	89	Codirectional-	691008	691096	14.89
yciT_yciZ	89	Codirectional-	1342371	1342459	28.93
yeaE_mipA	89	Codirectional-	1863661	1863749	40.17
hisQ_hisJ	89	Codirectional-	2423939	2424027	52.24
bacA_folB	89	Codirectional-	3202154	3202242	69.02
folP_ftsH	89	Codirectional-	3322934	3323022	71.62
mioC_asnC	89	Codirectional-	3924479	3924567	84.59
allR_gcl	89	Codirectional+	533051	533139	11.49
degQ_degS	89	Codirectional+	3380133	3380221	72.85
slt_trpR	89	Codirectional+	4630694	4630782	99.81
yfeR_yfeH	89	Divergent	2524879	2524967	54.42
ydfI_ydfJ'	88	Codirectional-	1628938	1629025	35.11
menD_menF	88	Codirectional-	2377282	2377369	51.24
blc_ampC	88	Codirectional-	4375746	4375833	94.31
dnaK_dnaJ	88	Codirectional+	14080	14167	0.3
dnaJ_IS186A	88	Codirectional+	15299	15386	0.33
ribD_ribE	88	Codirectional+	433783	433870	9.35
ydfG_ydfH	88	Codirectional+	1626288	1626375	35.05
yeeU_yeeV	88	Codirectional+	2075505	2075592	44.73
ygbM_ygbN	88	Codirectional+	2863035	2863122	61.71
yibW'_yibV	88	Codirectional+	3767280	3767367	81.2
cdaR_yaeH	88	Convergent	183621	183708	3.96
qorB_ytfH	88	Divergent	4432048	4432135	95.52
fliY_fliZ	87	Codirectional-	1998410	1998496	43.07
eno_pyrG	87	Codirectional-	2905964	2906050	62.63
aas_omrA	87	Codirectional-	2974037	2974123	64.1
yaiT'_yaiV	87	Codirectional+	393643	393729	8.48
rimK_ybjN	87	Codirectional+	892093	892179	19.23
acpP_fabF	87	Codirectional+	1151075	1151161	24.81
nadC_ampD	87	Divergent	118646	118732	2.56
yfbS_yfbT	86	Codirectional-	2409375	2409460	51.93
pstC_pstS	86	Codirectional-	3908422	3908507	84.24
fecA_fecR	86	Codirectional-	4514701	4514786	97.31
ilvL_ilvX	86	Codirectional+	3948444	3948529	85.1
bcsG_ldrD	86	Convergent	3697917	3698002	79.7
ilvC_ppiC	86	Convergent	3957469	3957554	85.3
bioA_bioB	86	Divergent	808481	808566	17.43
[truncated: 2,446 more rows]

## Sheet: Table S7 Venn Diagram
Table S7. Venn Diagram Gene List
Figure 6								With Multiple CR & Moderate Swarmers						Biofilm mutants: Overlap between Curli, Motility, and Fimbriae genes (33, 46)
a	b	b	c	c	d	e		a	b	c	d	e
206	47	COG	26	COG	52	169		202	102	28	50	624		Motility	Motility & Curli	Curli	Curli + Fimbriae	Fimbriae
aaeR	aroE	E	atpA	C	atpD	ackA		aaeR	arcA	atpA	atpD	aas		flgA	crp	csgA	btuB	fimA
aceE	cpxA	T	atpB	C	cheA	acnA		aceE	aroA	atpB	cheA	aat		flgB	cyaA	csgB	rpoS	fimB
aegA	crp	T	atpC	C	cheB	ahpF		aegA	aroC	atpC	cheB	aceB		flgC	nifU	csgD		fimC
appC	cusR	t	atpE	C	cheR	aldA		appC	aroD	atpE	cheR	ackA		flgD	tolR	csgE		fimD
arcA	cysB	k	atpF	C	cheW	argG		argC	aroE	atpF	cheW	acnA		flgE	yciM	csgG		fimF
argC	dnaT	l	atpG	C	cheY	argP		aroB	aroH	atpG	cheY	acrA		flgF		waaH		fimH
aroA	dps	P	atpH	C	cheZ	argR		aroP	aroK	atpH	cheZ	acyP		flgG		yciM		btuB
aroB	efp	j	cmk	F	dsbA	arnF		asnC	aspA	cmk	dsbA	adhP		flgH		ydaM		rpoS
aroC	fepB	P	dnaK	O	fis	arpB		bhsA	aspC	dnaK	fis	agaR		flgI		btuB		surA
aroD	fepD	P	fabH	I	flgA	asmA		btuC	cpxA	fabH	flgA	agp		flgJ		crp		skp
aroH	fepG	P	fliI	N	flgB	asnB		carA	crp	flhC	flgB	ahpF		flgK		cyaA		sucD
aroK	fes	p	galU	M	flgC	atoS		carB	csgD	fliG	flgC	aldA		flgL		gcvA
aroP	glnA	E	lpcA	M	flgD	bamB		ccmA	cusR	fliI	flgD	alkB		flgM		hfq
asnC	gmhB	M	lptB	M	flgE	barA		clpA	cysB	galU	flgE	allD		flgL		hsrA/yieO
aspA	gmr	T	pgm	G	flgF	chaC		clpP	dcuC	lpcA	flgF	allP		flgN		ihfB
aspC	guaB	F	priA	l	flgG	csdA		clpX	dnaT	lptB	flgG	allR		flhA		lon
carA	lipA	H	waaC	M	flgI	cvpA		cmr	dps	pgm	flgI	amiA		flhB		mlrA
carB	lpd	C	waaD	M	flgJ	cvrA		cpxP	efp	priA	flgJ	ampE		flhC		nifU
ccmA	mdoC	M	waaE	M	flgK	cydD		cpxR	essQ	waaC	flgK	appB		flhD		nlpD
clpA	nagC	G	waaH	M	flgL	cyoA		csgA	fabF	waaD	flgL	araH		flhE		ompR
clpP	ndk	F	rodZ	M	flgN	dapF		csgB	fbp	waaE	flgN	arcB		fliA		rpoS
clpX	nuoF	C	rplA	J	flhA	deaD		csgE	fepB	waaH	flhA	argF		fliC		tolB
cmr	ompR	T	rsgA	J	flhB	dgkA		csgF	fepC	rodZ	flhB	argG		fliD		tolR
cpxP	pal	M	tolB	N	flhC	dsbB		csgG	fepD	rplA	fliA	argP		fliE
cpxR	ptsH	G	tolR	N	fliA	entB		cusB	fepE	rsgA	fliC	argR		fliF
csgA	ptsI	G	ubiH	H	fliC	entE		cyaA	fepG	tolB	fliD	arnA		fliG
csgB	purC	F			fliD	entF		cysC	fes	tolR	fliF	arnF		fliH
csgD	purK	F			fliF	envC		cysE	fhlA	ubiH	fliJ	arpB		fliI
csgE	pyrF	F			fliG	envR		cysG	flgM		fliK	asmA		fliJ
csgF	waaF	M			fliJ	etk		cysH	glnA		fliM	asnB		fliK
csgG	waaG	M			fliK	eutS		cysI	gmhB		fliN	atoD		fliM
cusB	waaP	M			fliM	evgS		cytR	gmr		fliO	atoS		fliN
cyaA	rfe	M			fliN	fadK		dam	guaB		fliP	bamB		fliO
cysC	rffA	M			fliO	fadL		ddpD	hfq		fliQ	barA		fliP
cysE	rffC	M			fliP	fdrA		dksA	lipA		fliS	bcp		fliQ
cysG	rffT	M			fliQ	fdx		dnaG	lpd		folB	bcr		fliR
cysI	sdhA	C			fliS	feoA		dnaQ	mdoC		folP	betI		fliS
cytR	sdhB	C			folB	feoB		eamA	mdoG		hflD	bioC		motA
dam	sdhC	C			folP	fepA		envZ	mdoH		motA	bshA		motB
ddpD	sucA	C			hflD	fimA		fadH	nagC		motB	caiC		lpcA
dksA	tolC	N			motA	fimB		fadJ	ndk		mtn	celD		gmhB
dnaG	tolQ	N			motB	fimC		fliT	nudH		rcsC	chaC		waaD
eamA	ubiE	H			mtn	fimD		fruR	nuoF		rho	chpB		waaE
envZ	ubiF	H			rcsC	fimF		gcvA	ompR		rluD	citD		waaF
essQ	wzxE	M			rho	fimH		glcD	pal		rrmJ	citE		ycfM
fabF	ydaT	S			rluD	fliR		glmM	pdxB		sufC	copA		yciB/ispZ
fadH	ygfZ	R			rrmJ	fucU		glvG	poxA		tap	csdA		yciM
fadJ					sufC	galE		glxK	proW		ubiX	cutA		ydeT/fimD
fbp					tap	galM		gnd	ptsH		ycjW	cvpA		yfgA
fepC					ubiX	gapC		greA	ptsI		yhcA	cvrA		cheZ
fhlA					ycjW	gatY		gshB	purA			cydD		crp
flgM					yhcA	gpmI		gsiA	purC			cynR		cyaA
fliT						grxB		hdfR	purF			cyoA		dnaK
fruR						hemE		hepA	purH			cyoC		mltE
gcvA						hflC		hybD	purK			cysK		mog
glmM						hipB		hycI	purU			dadX		nagA
glvG						hscA		hypE	pyrB			dapF		nifU
glxK						hspQ		ihfA	pyrE			dcd		pgi
gnd						htpG		ihfB	pyrF			dcuB		tolA
greA						htpX		ilvG	rcsB			deaD		tolR
hdfR						hyaA		kbl	waaF			dgkA
hfq						hyaB		kdpD	waaG			djlC
hybD						idaB		lipB	waaP			dnaJ
ihfA						iscS		lon	rfe			dsbB
ihfB						iscU		lpp	rffA			dsbC
ilvG						lplT		lsrF	rffC			eamB
kdpD						macA		manY	rffT			ecfB
lipB						marA		metC	rnhA			elaB
lon						mdtH		mfd	rnk			elaD
lpp						metL		miaA	rpoN			entB
lsrF						mglB		mlrA	rpsF			entC
mdoG						mgsA		mltA	rssB			entE
mdoH						mpaA		mltB	sdhA			entF
metC						mrcB		mppA	sdhB			envC
miaA						murR		mtlR	sdhC			envR
mlrA						narH		mutL	sdiA			erfK
mltA						ninE		nagA	speB			etk
mltB						nlpI		nagK	sucA			etp
mtlR						ogt		nanE	sucB			eutB
nagA						ompA		nanK	tolA			eutS
nagK						oppC		narQ	tolC			eutT
nanE						osmB		nhaA	tolQ			evgS
nanK						osmC		nlpD	tpr			fadE
narQ						pabC		nudC	trpA			fadK
nhaA						pdxJ		nudL	trpB			fadL
nlpD						pdxY		nuoA	trpD			fdrA
nudC						pgi		nuoB	ubiE			fdx
nudH						pldB		nuoC	ubiF			feoA
nudL						ppdC		nuoE	wzxE			feoB
nuoA						ppiB		nuoG	ybcI			fepA
nuoB						ppiD		nuoH	ybgC			fhuC
nuoC						ppk		nuoI	ybjN			fic
nuoE						prmB		nuoJ	ycbL			fimA
nuoG						prpD		nuoK	ycbR			fimB
nuoJ						puuC		nuoL	yciM			fimC
nuoK						rep		nuoM	ydaM			fimD
nuoM						waaB		nuoN	ydaT			fimE
nuoN						waaI		nusB	yfcL			fimF
nusB						waaJ		ompC	yfeW			fimH
ompC						waaQ		ompF	ygfZ			fiu
ompF						waaS		paaI	yhbJ			fkpB
paaI						waaY		pcnB	zraR			flhD
pcnB						waaZ		pdxH				flhE
pdxH						rffD		pepT				fliE
pepT						rffE		perR				fliH
perR						rffH		php				fliL
php						rffM		purD				fliR
poxA						rof		purE				fliY
proW						rpiA		purL				fucU
purA						rssB		purM				fumC
purD						rsxG		purN				fur
purE						sapF		purR				gabC
purF						skp		putA				gadW
purH						sucB		puuR				galE
purL						sucD		pyrC				galK
purM						sulA		pyrD				galM
purR						tpx		qseB				galS
purU						treA		qseC				gapC
putA						trkA		racC				gatB
puuR						trmE		rbfA				gatY
pyrB						trpL		rbsK				gidA
pyrC						truA		rbsR				glpB
pyrD						trxB		rcsF				glpC
pyrE						tsx		rdgC				gltS
qseC						ubiC		rimK				glyA
racC						uxuR		rimM				glyS
rbfA						wcaE		rlmF				gnsB
rcsB						wcaH		rpoS				gntY
rcsF						xerC		rpoZ				goaG
rimK						xerD		rpsT				gpmI
rimM						yaiW		rseA				grxB
rnhA						ybaK		rstA				gspJ
rpoN						ybdH		rstB				gudD
rpoS						ybdO		rsxC				hcaE
rpoZ						ybeD		sbcD				hdeA
rpsF						ybiA		sdhD				hdeD
rpsT						yccK		sfcA				hdhA
rseA						ycdY		slp				hemE
rstA						yciG		srlR				hemF
rstB						ycjZ		srmB				hflC
sdhD						ydbA		ssnA				hipB
sdiA						ydcX		sspA				hns
slp						ydcZ		sucC				hofH
speB						ydeE		surA				hofN
srlR						ydfT		thyA				holC
srmB						ydgA		tktA				hscA
sspA						yeeF		tomB				hspQ
sucC						yehP		tonB				htpG
surA						yeiA		torI				htpX
thyA						yfeH		tpiA				htrC
tktA						yfeR		treR				htrE
tolA						yfgJ		trpC				hyaA
tomB						yfjN		trpE				hyaB
torI						yfjP		truB				hyaE
tpiA						ygfH		ubiG				hyaF
tpr						yhcH		uidC				hyfR
treR						yheL		uspE				hypF
trpA						yheM		uup				idaB
trpB						yheN		wcaD				intE
trpC						yigG		xapR				intS
trpD						ymfA		ybaB				iscS
trpE						yncH		ybaM				iscU
truB						yncN		ybaP				katE
ubiG						yneE		ybeZ				kefA
uidC						ynfG		ycbQ				kefC
uspE						yqaA		ycgV				lamB
xapR						yqaD		yciC				ldcA
ybaM						yrbE		yciU				livL
ybaP						zwf		ydaF				livM
ybcI								ydbH				lplT
ybeZ								ydcI				lsrB
ybgC								ydeJ				lsrD
ycbR								ydeP				ltaE
ycgV								ydfD				maa
yciC								ydiT				macA
yciM								ydiY				maeB
ydaF								ydjI				mak
ydaM								yebY				manB
ydbH								yecH				marA
ydcI								yedQ				marC
ydeJ								yedV				mcrB
ydiT								yeeN				mdaB
yecH								yehE				mdlA
yedQ								yeiL				mdtH
yedV								yeiR				melR
yeeN								yfgC				menE
yeiL								yfjW				metJ
yeiR								ygiU				metL
yfcL								yheV				mglB
yfeW								yiaK				mgsA
yfgC								yicC				minC
ygiU								yieP				mmuM
yhbJ								yjbI				mntH
yheV								yjjW				mpaA
yiaK								ykgH				mrcB
yicC								ymgE				mtgA
yieP								ynaK				mug
yjjW								yncG				murR
ykgH								ynfH				nadA
ymgE								ynjD				narH
ynaK								yoeE				narJ
yncG								yqaB				narK
ynjD												narV
yoeE												nfnB
yqaB												ninE
zraR												nirC
												nlpI
												norR
												nrfF
												ogt
												ompA
												ompN
												ompW
												oppC
												osmB
												osmC
												otsB
												paaJ
												pabA
												pabC
												panD
												pbpC
												pdhR
												pdxJ
												pdxY
												pepN
												pgi
												pgpA
												pheL
												pheP
												phnA
												phoE
												phoP
												phoQ
												pinE
												pitA
												pldB
												pmrD
												pnp
												pntB
												potB
												potH
												ppdC
												ppiB
												ppiD
												ppk
												pptA
												prc
												prfC
												prmB
												proY
												prpD
												pspA
												pspE
												pta
												ptrA
												ptrB
												putP
												puuC
												rarA
												rarD
												rbsD
												recA
												recC
												rep
												waaB
												waaI
												waaJ
												waaQ
												waaS
												waaY
												waaZ
												rfc
												rffD
												rffE
												rffG
												rffH
												rffM
												rhaR
												rihA
												rluB
												rnd
												rnt
												rof
												rpiA
												rpmE
												rpmF
												rpoD
												rsxG
												rusA
												ruvA
												rzpD
												sapB
												sapD
												sapF
												sbcB
												secB
												sfa
												sfmA
												sfmF
												sfmH
												skp
												smpB
												sodB
												solA
												speE
												speF
												spr
												ssuA
												stfR
												sucD
												sulA
												tauC
												tesA
												thiF
												torA
												torC
												torT
												tpx
												treA
												trkA
												trmE
												trmU
												trpH
												trpL
												truA
												trxA
												trxB
												tsx
												tyrR
												ubiC
												ugd
												uhpB
												uidB
												ulaE
												ulaF
												usg
												uxuA
												uxuR
												visC
												wbbJ
												wcaB
												wcaE
												wcaF
												wcaH
												wcaM
												wrbA
												wzc
												xdhD
												xerC
												xerD
												xylR
												yaaU
												yadC
												yaeR
												yafO
												yafX
												yagM
												yahH
												yaiV
												yaiW
												yajI
												yajI
												yajR
												ybaD
												ybaE
												ybaK
												ybaW
												ybbM
												ybbN
												ybbO
												ybbP
												ybbV
												ybcJ
												ybdF
												ybdH
												ybdH
												ybdJ
												ybdO
												ybeD
												ybeL
												ybeM
												ybeQ
												ybeR
												ybeY
												ybfM
												ybgE
												ybgL
												ybgT
												ybhN
												ybiA
												ybiC
												ybiO
												ybiX
												ybjG
												ybjH
												ybjK
												ybjO
												ybjT
												ycaI
												ycbV
												yccA
												yccK
												yccZ
												ycdG
												ycdL
												ycdM
												ycdN
												ycdY
												ycdZ
												ycfH
												ycfP
												ycfQ
												ycfS
												ycgB
												ycgH
												ycgJ
												ycgL
												ycgN
												ychF
												yciB
												yciE
												yciG
												ycjF
												ycjQ
												ycjT
												ycjZ
												ydaG
												ydaN
												ydaS
												ydaU
												ydaY
												ydbA
												ydbA
												ydbD
												ydbK
												ydcJ
												ydcN
												ydcO
												ydcX
												ydcX
												ydcZ
												ydck
												yddJ
												yddM
												yddV
												ydeE
												ydeM
												ydfI
												ydfT
												ydgA
												ydgJ
												ydhC
												ydhK
												ydhV
												ydiM
												ydjJ
												yeaI
												yeaN
												yebA
												yebF
												yebN
												yebS
												yebU
												yedF
												yedN
												yeeE
												yeeF
												yeeJ
												yeeS
												yehB
												yehP
												yehR
												yehS
												yehY
												yeiA
												yeiC
												yeiI
												yeiS
												yejF
												yejO
												yfaW
												yfaX
												yfaY
												yfbV
												yfcA
												yfcD
												yfcE
												yfcG
												yfcK
												yfcM
												yfcZ
												yfdL
												yfdP
												yfdR
												yfeH
												yfeK
												yfeR
												yfgB
												yfgJ
												yfgJ
												yfhD
												yfhK
												yfhL
												yfhQ
												yfiR
												yfjJ
												yfjN
												yfjO
												yfjP
												yfjV
												yfjX
												yfjZ
												ygaD
												ygaF
												ygaU
												ygaV
												ygaY
												ygbJ
												ygbL
												ygcB
												ygcG
												ygcN
												ygcQ
												ygcW
												ygeG
												ygeI
												ygeQ
												ygeW
												ygfH
												ygfK
												yggA
												yggW
												yghJ
												ygiH
												ygiL
												ygjG
												ygjI
												yhbP
												yhcB
												yhcH
												yhdH
												yhdW
												yheL
												yheM
												yheN
												yhfA
												yhgN
												yhhZ
												yhiJ
												yhiR
												yiaC
												yiaG
												yiaH
												yiaJ
												yiaM
												yiaV
												yibK
												yicS
												yidX
												yidZ
												yieO
												yigG
												yihL
												yihM
												yihN
												yihQ
												yiiR
												yijP
												yjaB
												yjeH
												yjfZ
												yjgR
												yjjB
												yjjG
												yjjU
												yjjY
												ylaB
												ylcE
												yliG
												ymcC
												ymcD
												ymdC
												ymdF
												ymfA
												ymfJ
												ymgB
												ymgD
												yncC
												yncH
												yncK
												yncN
												yneE
												yneF
												yneG
												ynfA
												ynfG
												ynjE
												ynjF
												ynjI
												yoaC
												yoeA
												yohH
												yohM
												ypdI
												ypfJ
												ypfN
												yphA
												yqaA
												yqaD
												yqeI
												yqeK
												yqiG
												yqjH
												yraO
												yrbC
												yrbE
												yrbG
												ysaB
												ytfT
												yzpK
												znuA
												zraP
												zwf

## Sheet: Table S8 CR on CFA plates
Table S8. Congo Red phenotypes of Keio strains on YESCA and CFA plates or CFA plates without Coommassie Brilliant Blue.
Set A	Niba Results		24H			48H			72H		Different
Name		YESCA CR	CFA CR	CFA 2XCR	YESCA CR	CFA CR	CFA 2XCR	YESCA CR	CFA CR	CFA 2XCR
flhC lt	+	3	3	3	3	3	3	3	3	3	Yes
flhC WT	+	4-5	5	5	4	5	5	4-5	4-5	5	no
fliG lt	+	2	2	2	3	2	2	3	3	2-3	Yes
fliG WT	+	4-5	4-5	4-5	4-5	5	5	5	5	5	no
fliI	+	6	6	6	6	6	6	6	6	6	Yes***
fliT	+	3	3-4	3	3	3-4	3	2-3	3	3	Yes
btuC lt	Not Tested	2	2	2	2	2	2	2	2	2
btuC WT	Not Tested	4-5	4-5	4-5	4	4-5	5	4-5	4	4
btuB	variable	4-5	4-5	4-5	6	5	6	4-5	5	5	unclear
csgA	-	1	1	1	1	1	1	1	1	1	no
csgB	-	1	1	1	1	1	1	1	1	1	no
csgC	Not Tested	4-5	4-5	4-5	5	5	5	6	6	6
csgD	-	1	1	1	1	1	1	1	1	1	no
csgE	-	1	1	1	1	1	1	1	1	1	no
csgF *	+	1	1	1	1	1	1	1	1	1	Yes*
csgG	-	1	1	1	1	1	1	1	1	1	no
surA	+	2-3	3	3	3-4	3-4	4-5	4	4	4	Yes****
dnaK	+	1	1-2	2	2	2	2	2-3	2	3	Yes
fruR	+	2	1-2	2	2	2	2	3	2	2	Yes
gcvA	+/-	2	2	2	2-3	2-3	2	3	3	2	no
greA	+	2-3	2-3	2-3	3	3	3	4	4	3	Yes
Set B	Niba Results		24H			48H			72H
											Different
Name		YESCA CR	CFA CR	CFA 2XCR	YESCA CR	CFA CR	CFA 2XCR	YESCA CR	CFA CR	CFA 2XCR
lpcA	+	1-2	1	1	1-2	1	1-2	2	1	1-2	Yes
gmhB	+	2	2	1	2	1	1	2	1	1	Yes
waaC	Not Tested	2	2	1	2	1	2	2	1	2
waaD	+	2	2	2	2-3	2	3	2-3	1-2	2	Yes
waaE	+	1-2	1	1	2	1	1-2	2	1	1-2	Yes
waaF	+	1	1	1	1	1	1	1	1	1	Yes
waaG	+/-	1	1	1	1	1	1	1	1	1	no
waaH	+	2-3	3	3	3	3	3	3	3-4	4-5	Yes****
waaP	+	2-3	3	3	3	4	3	3	4	3	Yes
galU	+	1	1	1	1	1	1	1	1	1	Yes
hfq	+/-	1	1	1	1-2	2	2	2-3	3	3	no
hsrA/yieO	-	3-4	4-5	4	5	5	3-4	4	4	4	Yes****
yieP	Not Tested	1	1	1	1**	1**	1**	1**	1**	1**
lon	-	1 mucoid	1 mucoid	1 mucoid	1 mucoid	1 mucoid	1 mucoid	1 mucoid	1 mucoid	1 mucoid	no
mdoH pink	+	3	4-5	4	3-4	4	3-4	3	5	4	Yes****
mlrA	-	1	1	1	1	1	1	1	1	1	no
nagA	+	2	3	3	2-3	2-3	2	2	3	3	Yes
nifU/iscU	+/-	3	3	3	3-4	4	3	3-4	4	4	no
ompR	-	1	1	1	2	2	2	2	2	2	no
rpoS	-	1	1	1	1	1	1	1-2	1-2	1-2	no
nlpD	-	1	1	1	1	2	1-2	1	2	2	no
Set C	Niba Results		24H			48H			72H
											Different
Name		YESCA CR	CFA CR	CFA 2XCR	YESCA CR	CFA CR	CFA 2XCR	YESCA CR	CFA CR	CFA 2XCR
crp †	+/-	6	6	6	6	5-6	5	4-5	4-5	4-5	Yes*** ****
cyaA	-	1-2 slow	1 slow	1 slow	1 slow	1 slow	1 slow	1 slow	1 slow	1 slow	no
sdhC	+	6	5	6	5-6	5	5	5-6	5	5	Yes***
tolA	+	3-4	4	4	4	4	4-5	4	5	5	Yes****
tolB	+/-	2	2	2	2	2	2	2	2	3	no
tolR	+/-	2	2	2	2	2	2	2	2	3	no
ycfM	+	2-3	3	3	3	3	3	3	3	3	Yes
yciB	+	3	4	4	5	5	5	4	4	4-5	no
yciC	Not Tested	3	3-4	3-4	4	5	4	4	4	4
yciM	+/-	2	2	2	2-3	2	2-3	2-3	2-3	3	no
ydaM	+/-	1	1	1	1	1	1	1	1	1	no
ynjC	+	3	3-4	3	3	4	3-4	3	4	4-5	Yes****
ynjD	Not Tested	6	6	6	6	6	6	6	6	6
ptsI	+	1-2	2	2	1	1-2	1-2	1	1	1	Yes
ihfB	-	1	1	1	1-2	1-2	2	2	2	2	no
mdoH mucoid	+	2**	2-3**	2-3**	2**	2-3**	2-3**	2-3	3	3	Yes
lpxL	Not Tested	3-4	3-4	4	5	5	5	4-5	5	5
lpxM	Not Tested	3-4	3-4	4	5	5	5	5	5	5
lpxP	Not Tested	4-5	3-4	5	5	5	5	5	5	5
crcA/pagP	Not Tested	4-5	3-4	5	5	5-6	5	5	5	5
arnT	Not Tested	3-4	3-4	4	4-5	4-5	5	5	5	4-5
*csgF has red fibers underneath the colonies in the agar and can appear pinkish
All strains in Table S2 were tested for this phenotype and only csgF displayed it.
**Somewhat mucoid
*** Niba et al did not test for higher curli expression
**** May be due to plate differences(Yesca vs CFA) or dye differences (CR w CBB vs 2XCR) or time (48 vs 72 hours)
†crp was found to have suppressor mutation. A fresh strain looked like cyaA.

## Sheet: Table S9 CsgD protein levels
Table S9. CsgD protein and Transcript levels Relative to WT
Strain	CR phenotype	WB 1	WB 2	WB 3	csgD transcripts relative to WT	CsgD protein levels relative to WT
BW25113	red	1	1	1
csgD	white	0.0126228	0.00548161	0.0135355
nhaA	white	0.0142192	0.00815679		Decreased	Decreased
php	white	0.944543	0.9423		Unchanged	Unchanged
purD	white	-0.0439248	0.0154514		Decreased	Decreased
lon	white	0.145656	0.152739		Decreased	Decreased
waaC	light pink	0.687785	0.520294	1.04817	Unchanged	Decreased
dnaK	light pink	0.0815692	0.118154		Decreased	Decreased
speB	light pink	0.532177	0.722193		Decreased	Decreased
hfq	light pink	-0.0397899			Decreased	Decreased
aroA	light pink	0.121904	0.253206		Decreased	Decreased
fabH	pink	0.497887	0.85222		Unchanged	Decreased
flgM	pink	0.667216	1.07126	0.48004	Unchanged	Decreased
ddpD	pink	1.04344	0.648025		Unchanged	Unchanged
pyrC	pink	-0.0468425	0.0368762		Decreased	Decreased
nagA	pink	0.609537	0.505912		Unchanged	Decreased
fhlA	pink	0.900618	0.852425		Decreased	Decreased
dksA	pink	0.83642	0.752087	0.662346	Unchanged	Decreased
hybD	pink	0.67231	0.673763		Decreased	Decreased
gmr	pink	0.493137	0.482543		Unchanged	Decreased
rstA	pink	0.608803	0.416367		Decreased	Decreased
priA	light red	0.0412815			Decreased	Decreased
aaeR	light red	0.961619	1.29355	0.805539	Increased	Unchanged
glvG	light red	0.729876	1.19212		Unchanged	Unchanged
cmr	light red	1.25072	0.800314		Unchanged	Unchanged
dam	light red	0.698809			Unchanged	Decreased
hdfR	light red	0.483918	0.826197		Unchanged	Decreased
mltA	light red	0.608576	0.647336		Unchanged	Decreased
cysB	dark red	0.671099	0.469372	0.583193	Increased	Decreased
pcnB	dark red	1.91676	0.871948		Increased	Increased
truB	dark red	1.16408	1.79521	0.756243	Unchanged	Increased
rcsB	dark red	1.59398	1.10266	0.765673	Increased	Increased
sdiA	dark red	1.77937	0.85589		Increased	Increased
fes	dark red	0.420026	0.453575	0.347714	Unchanged	Decreased
nuoA	dark red	1.21073	0.843227		Unchanged	Unchanged
qseC	dark red	0.983786	1.70526		Unchanged	Increased
arcA	dark red	2.17384			Increased	Increased
mdoC	dark red	0.901723	0.607125		Increased	Unchanged
perR	dark red	0.741845	0.958959		Increased	Unchanged
cusB	dark red	1.11055	0.636104		Increased	Unchanged

## Sheet: Table S10 Strains and plasmids
Table S10. Strains, plasmids, and primers used.
Strains
Strains	Genotype or Description	Ref, Source†	CR Phenotype
			Notes
BW25113	rrnB3 ΔlacZ4787 hsdR514 Δ(araBAD)567 Δ(rhaBAD)568 rph-1	(6), JM	WT
MG1655	F- λ- ilvG- rfb-50 rph-1	(8), SH	Like BW25113
UTI89	MedImmune UPEC isolate.	(16), SH	Makes celluose
NU14	Cystitis isolate.	(44), SH
C600	F- thr leu thi lac tonA	(13), SH	Like BW25113
MC4100	F- [araD139]B/r Δ(argF-lac)169* &lambda- e14- flhD5301 Δ(fruK-yeiR)725 (fruA25)‡ relA1 rpsL150(strR) rbsR22 Δ(fimB-fimE)632(::IS1) deoC1	(14, 52), SH	Like BW25113, nonmotile
Keio library	3985 single-gene deletions of E. coli K-12 strain BW25113. Each is gene::FRT-kan-FRT	(6)	variable
curli-	BW25113 csgGFED_BAC::FRT-kan-FRT	this study	No curli
cpxR::FRT	BW25113 cpxR::FRT	this study	Like cpxR
cpxR::FRT waaG	BW25113 cpxR::FRT waaG::FRT-kan-FRT	this study	Like waaG
nhaA::FRT	BW25113 nhaA::FRT	this study	Like nhaA
nhaAR	BW25113 nhaAR::FRT-kan-FRT	this study	More curli than nhaA
nhaAR::FRT	BW25113 nhaAR::FRT	this study	Like nhaAR
nhaA::FRT cpxR	BW25113 nhaA::FRT cpxR::FRT-kan-FRT	this study	More curli than nhaA’
nhaAR::FRT cpxR	BW25113 nhaAR::FRT cpxR::FRT-kan-FRT	this study	More curli than nhaAR’
nhaA::FRT osmC	BW25113 nhaA::FRT osmC::FRT-kan-FRT	this study	Like nhaA
nhaA::FRT pgaA	BW25113 nhaA::FRT pgaA::FRT-kan-FRT	this study	Like nhaA
nhaA::FRT pgaC	BW25113 nhaA::FRT pgaC::FRT-kan-FRT	this study	Like nhaA
nhaA::FRT flhC	BW25113 nhaA::FRT flhC::FRT-kan-FRT	this study	Like nhaA
nhaA::FRT flhD	BW25113 nhaA::FRT flhD::FRT-kan-FRT	this study	Like nhaA
nhaA::FRT fliZ	BW25113 nhaA::FRT fliZ::FRT-kan-FRT	this study	Like nhaA
nhaA::FRT yhjH	BW25113 nhaA::FRT yhjH::FRT-kan-FRT	this study	Like nhaA
JM4962	BW25113 relA::FRT	(36), JM
JM4977	BW25113 relA::FRT ∆spoT207::cat	(36), JM	Like relA::FRT
∆relA251::kan	MG1655 ∆relA251::kan	(36, 72), JM
CF1693	MG1655 ∆relA251::kan ∆spoT207::cat	(36, 72), JM
Plasmids
pTrc99a	Expression vector.	(2), SH
pQE-70	Expression vector.	Qiagen
pMC1	csgG in pTrc99a	(15)
pRseA	pLC252: rseA in pTrc99a	(19, 22), CG
pRseB	pRseB–ATS: rseB in pFLAG-ATS	(1), CG
pRseAB	pLC253: rseAB in pTRC99a	(19, 22), CG
† SH – Scott Hultgren, JM – Janine Maddock, CG – Carol Gross
Genetic Primers
Curli deletion Kan 5'	CCGGATGATAATTCCGGCTTTTTTATCTGTCAGGATTCCGGTGGAACCGAGTGTAGGCTGGAGCTGCTTC
Curli deletion Kan 3'	ATTCATCTTATGCTCGATATTTCAACAAATTAAGACTTTTCTGAAGAGGGCATATGAATATCCTCCTTAG
Curli deletion check 5’	GTGACTGGAAACTGGTGTTACC
Curli deletion check 3’	GGCTACTGTCGAATATTAATACCGG
qRT-PCR Primers
16s-RT-F	GGTGCAAGCGTTAATCGGAA
16s-RT-R	CTTCCGTGGATGTCAAGACC
cpxP L1	TCAACGCTGGCAGTCAGTTC
cpxPR1	TCACCCGGATGCCAGTTATC
csgA-RT-F	CGGTAATGGTGCAGATGTTGG
csgA-RT-R	TGCCGTTCCACTGATCAAGAG
csgBP2L	TAGCAACCGGGCAAAGATTG
csgBP2R	CGTTGTGTCACGCGAATAGC
csgDP2L	GCGGCGAATGCTACTTTACG
csgDP2R	CGCTGATGAACAACGAACGA
csgGP1L	ACCGGCGAGATCCTTTCTTC
csgGP1R	CCCTGTTTCGATAGCCGACA
rpoAP1L	GTTCGACGCACGCCAAGGTGA
rpoAP1R	ACGTGCGGCTTGACGAT
rpoHL1	TGCATTACCATGGCGATCTG
